# Supplementary material for: Evidence of SARS-CoV-2 Related Coronaviruses Circulating in Sunda pangolins (Manis javanica) Confiscated From the Illegal Wildlife Trade in Viet Nam
Source: Front Public Health. 2022 Mar 9;10:826116. doi: 10.3389/fpubh.2022.826116 (PMC8959545; doi:10.3389/fpubh.2022.826116)
Supplement: Supplementary file 2 [file Data_Sheet_1.CSV]

AnimalID	StateProv	TaxaGroup	ScientificName	CommonName	AnimalSampleDate	Sex	SpecimenID	SpecimenType	TestDate	TestType	TestRequested	TestRequestedProtocol	TestResult	RealTime_CTValue	LabName_Confirmation	ConfirmationTestDate	ConfirmationResult	TestStatus	Sequence	Virus	VirusGroup	VirusStatus	ViralFamily	ViralGenus	Interpretation
VNAA0003	Ninh Binh	pangolins	Manis javanica	Sunda pangolin	2/23/2017	Male	VNAA0003.OST	oral swab	6/10/2019	Conventional PCR	Coronaviruses	Modified Watanabe et al, RdRp gene	Negative				Negative	Interpretation completed							Negative
VNAA0003	Ninh Binh	pangolins	Manis javanica	Sunda pangolin	2/23/2017	Male	VNAA0003.OST	oral swab	6/6/2019	Conventional PCR	Coronaviruses	Quan et al, RdRp gene	Negative				Negative	Interpretation completed							Negative
VNAA0003	Ninh Binh	pangolins	Manis javanica	Sunda pangolin	2/23/2017	Male	VNAA0003.OST	oral swab	3/25/2019	Conventional PCR	Filoviruses	Unpublished, UCD	Negative				Negative	Interpretation completed							Negative
VNAA0003	Ninh Binh	pangolins	Manis javanica	Sunda pangolin	2/23/2017	Male	VNAA0003.OST	oral swab	6/13/2019	Conventional PCR	Flaviviruses	Moureau et al, NS5 gene	Negative				Negative	Interpretation completed							Negative
VNAA0003	Ninh Binh	pangolins	Manis javanica	Sunda pangolin	2/23/2017	Male	VNAA0003.OST	oral swab	6/11/2019	Conventional PCR	Influenzas	Anthony et al, M gene	Negative				Negative	Interpretation completed							Negative
VNAA0003	Ninh Binh	pangolins	Manis javanica	Sunda pangolin	2/23/2017	Male	VNAA0003.OST	oral swab	6/11/2019	Conventional PCR	Influenzas	Liang unpublished CII, PB1 gene	Negative				Negative	Interpretation completed							Negative
VNAA0003	Ninh Binh	pangolins	Manis javanica	Sunda pangolin	2/23/2017	Male	VNAA0003.OST	oral swab	6/24/2019	Conventional PCR	Paramyxoviruses	Tong et al, PAR	Negative				Negative	Interpretation completed							Negative
VNAA0003	Ninh Binh	pangolins	Manis javanica	Sunda Pangolin	2/23/2017	Male	VNAA0003.OST	oral swab	8/13/2020	Real time PCR	Sarbeco viruses	Berlin, RdRp gene	Negative				Negative	Interpretation completed							Negative
VNAA0003	Ninh Binh	pangolins	Manis javanica	Sunda Pangolin	2/23/2017	Male	VNAA0003.OST	oral swab	8/13/2020	Real time PCR	Sarbeco viruses	Berlin, E gene	Negative				Negative	Interpretation completed							Negative
VNAA0004	Ninh Binh	pangolins	Manis javanica	Sunda pangolin	2/23/2017	Male	VNAA0004.OST	oral swab	6/10/2019	Conventional PCR	Coronaviruses	Modified Watanabe et al, RdRp gene	Negative				Negative	Interpretation completed							Negative
VNAA0004	Ninh Binh	pangolins	Manis javanica	Sunda pangolin	2/23/2017	Male	VNAA0004.OST	oral swab	6/6/2019	Conventional PCR	Coronaviruses	Quan et al, RdRp gene	Negative				Negative	Interpretation completed							Negative
VNAA0004	Ninh Binh	pangolins	Manis javanica	Sunda pangolin	2/23/2017	Male	VNAA0004.OST	oral swab	3/25/2019	Conventional PCR	Filoviruses	Unpublished, UCD	Negative				Negative	Interpretation completed							Negative
VNAA0004	Ninh Binh	pangolins	Manis javanica	Sunda pangolin	2/23/2017	Male	VNAA0004.OST	oral swab	6/13/2019	Conventional PCR	Flaviviruses	Moureau et al, NS5 gene	Negative				Negative	Interpretation completed							Negative
VNAA0004	Ninh Binh	pangolins	Manis javanica	Sunda pangolin	2/23/2017	Male	VNAA0004.OST	oral swab	6/11/2019	Conventional PCR	Influenzas	Anthony et al, M gene	Negative				Negative	Interpretation completed							Negative
VNAA0004	Ninh Binh	pangolins	Manis javanica	Sunda pangolin	2/23/2017	Male	VNAA0004.OST	oral swab	6/11/2019	Conventional PCR	Influenzas	Liang unpublished CII, PB1 gene	Negative				Negative	Interpretation completed							Negative
VNAA0004	Ninh Binh	pangolins	Manis javanica	Sunda pangolin	2/23/2017	Male	VNAA0004.OST	oral swab	6/24/2019	Conventional PCR	Paramyxoviruses	Tong et al, PAR	Negative				Negative	Interpretation completed							Negative
VNAA0004	Ninh Binh	pangolins	Manis javanica	Sunda Pangolin	2/23/2017	Male	VNAA0004.OST	oral swab	8/13/2020	Real time PCR	Sarbeco viruses	Berlin, RdRp gene	Negative				Negative	Interpretation completed							Negative
VNAA0004	Ninh Binh	pangolins	Manis javanica	Sunda Pangolin	2/23/2017	Male	VNAA0004.OST	oral swab	8/13/2020	Real time PCR	Sarbeco viruses	Berlin, E gene	Negative				Negative	Interpretation completed							Negative
VNAA0005	Ninh Binh	pangolins	Manis javanica	Sunda pangolin	2/23/2017	Female	VNAA0005.OST	oral swab	6/10/2019	Conventional PCR	Coronaviruses	Modified Watanabe et al, RdRp gene	Negative				Negative	Interpretation completed							Negative
VNAA0005	Ninh Binh	pangolins	Manis javanica	Sunda pangolin	2/23/2017	Female	VNAA0005.OST	oral swab	6/6/2019	Conventional PCR	Coronaviruses	Quan et al, RdRp gene	Negative				Negative	Interpretation completed							Negative
VNAA0005	Ninh Binh	pangolins	Manis javanica	Sunda pangolin	2/23/2017	Female	VNAA0005.OST	oral swab	3/25/2019	Conventional PCR	Filoviruses	Unpublished, UCD	Negative				Negative	Interpretation completed							Negative
VNAA0005	Ninh Binh	pangolins	Manis javanica	Sunda pangolin	2/23/2017	Female	VNAA0005.OST	oral swab	6/13/2019	Conventional PCR	Flaviviruses	Moureau et al, NS5 gene	Negative				Negative	Interpretation completed							Negative
VNAA0005	Ninh Binh	pangolins	Manis javanica	Sunda pangolin	2/23/2017	Female	VNAA0005.OST	oral swab	6/11/2019	Conventional PCR	Influenzas	Anthony et al, M gene	Negative				Negative	Interpretation completed							Negative
VNAA0005	Ninh Binh	pangolins	Manis javanica	Sunda pangolin	2/23/2017	Female	VNAA0005.OST	oral swab	6/11/2019	Conventional PCR	Influenzas	Liang unpublished CII, PB1 gene	Negative				Negative	Interpretation completed							Negative
VNAA0005	Ninh Binh	pangolins	Manis javanica	Sunda pangolin	2/23/2017	Female	VNAA0005.OST	oral swab	6/24/2019	Conventional PCR	Paramyxoviruses	Tong et al, PAR	Negative				Negative	Interpretation completed							Negative
VNAA0005	Ninh Binh	pangolins	Manis javanica	Sunda Pangolin	2/23/2017	Female	VNAA0005.OST	oral swab	8/13/2020	Real time PCR	Sarbeco viruses	Berlin, RdRp gene	Negative				Negative	Interpretation completed							Negative
VNAA0005	Ninh Binh	pangolins	Manis javanica	Sunda Pangolin	2/23/2017	Female	VNAA0005.OST	oral swab	8/13/2020	Real time PCR	Sarbeco viruses	Berlin, E gene	Negative				Negative	Interpretation completed							Negative
VNAA0006	Ninh Binh	pangolins	Manis javanica	Sunda pangolin	2/23/2017	Female	VNAA0006.OST	oral swab	6/10/2019	Conventional PCR	Coronaviruses	Modified Watanabe et al, RdRp gene	Negative				Negative	Interpretation completed							Negative
VNAA0006	Ninh Binh	pangolins	Manis javanica	Sunda pangolin	2/23/2017	Female	VNAA0006.OST	oral swab	6/6/2019	Conventional PCR	Coronaviruses	Quan et al, RdRp gene	Negative				Negative	Interpretation completed							Negative
VNAA0006	Ninh Binh	pangolins	Manis javanica	Sunda pangolin	2/23/2017	Female	VNAA0006.OST	oral swab	3/25/2019	Conventional PCR	Filoviruses	Unpublished, UCD	Negative				Negative	Interpretation completed							Negative
VNAA0006	Ninh Binh	pangolins	Manis javanica	Sunda pangolin	2/23/2017	Female	VNAA0006.OST	oral swab	6/13/2019	Conventional PCR	Flaviviruses	Moureau et al, NS5 gene	Negative				Negative	Interpretation completed							Negative
VNAA0006	Ninh Binh	pangolins	Manis javanica	Sunda pangolin	2/23/2017	Female	VNAA0006.OST	oral swab	6/11/2019	Conventional PCR	Influenzas	Anthony et al, M gene	Negative				Negative	Interpretation completed							Negative
VNAA0006	Ninh Binh	pangolins	Manis javanica	Sunda pangolin	2/23/2017	Female	VNAA0006.OST	oral swab	6/11/2019	Conventional PCR	Influenzas	Liang unpublished CII, PB1 gene	Negative				Negative	Interpretation completed							Negative
VNAA0006	Ninh Binh	pangolins	Manis javanica	Sunda pangolin	2/23/2017	Female	VNAA0006.OST	oral swab	6/24/2019	Conventional PCR	Paramyxoviruses	Tong et al, PAR	Negative				Negative	Interpretation completed							Negative
VNAA0006	Ninh Binh	pangolins	Manis javanica	Sunda Pangolin	2/23/2017	Female	VNAA0006.OST	oral swab	8/13/2020	Real time PCR	Sarbeco viruses	Berlin, RdRp gene	Negative				Negative	Interpretation completed							Negative
VNAA0006	Ninh Binh	pangolins	Manis javanica	Sunda Pangolin	2/23/2017	Female	VNAA0006.OST	oral swab	8/13/2020	Real time PCR	Sarbeco viruses	Berlin, E gene	Negative				Negative	Interpretation completed							Negative
VNAA0006-2017-MAR-06	Ninh Binh	pangolins	Manis javanica	Sunda pangolin	3/6/2017	Female	VNAA0006.RST	rectal swab	6/10/2019	Conventional PCR	Coronaviruses	Modified Watanabe et al, RdRp gene	Negative				Negative	Interpretation completed							Negative
VNAA0006-2017-MAR-06	Ninh Binh	pangolins	Manis javanica	Sunda pangolin	3/6/2017	Female	VNAA0006.RST	rectal swab	6/6/2019	Conventional PCR	Coronaviruses	Quan et al, RdRp gene	Negative				Negative	Interpretation completed							Negative
VNAA0006-2017-MAR-06	Ninh Binh	pangolins	Manis javanica	Sunda pangolin	3/6/2017	Female	VNAA0006.RST	rectal swab	3/25/2019	Conventional PCR	Filoviruses	Unpublished, UCD	Negative				Negative	Interpretation completed							Negative
VNAA0006-2017-MAR-06	Ninh Binh	pangolins	Manis javanica	Sunda pangolin	3/6/2017	Female	VNAA0006.RST	rectal swab	6/13/2019	Conventional PCR	Flaviviruses	Moureau et al, NS5 gene	Negative				Negative	Interpretation completed							Negative
VNAA0006-2017-MAR-06	Ninh Binh	pangolins	Manis javanica	Sunda pangolin	3/6/2017	Female	VNAA0006.RST	rectal swab	6/11/2019	Conventional PCR	Influenzas	Anthony et al, M gene	Negative				Negative	Interpretation completed							Negative
VNAA0006-2017-MAR-06	Ninh Binh	pangolins	Manis javanica	Sunda pangolin	3/6/2017	Female	VNAA0006.RST	rectal swab	6/11/2019	Conventional PCR	Influenzas	Liang unpublished CII, PB1 gene	Negative				Negative	Interpretation completed							Negative
VNAA0006-2017-MAR-06	Ninh Binh	pangolins	Manis javanica	Sunda pangolin	3/6/2017	Female	VNAA0006.RST	rectal swab	6/24/2019	Conventional PCR	Paramyxoviruses	Tong et al, PAR	Negative				Negative	Interpretation completed							Negative
VNAA0006-2017-MAR-06	Ninh Binh	pangolins	Manis javanica	Sunda Pangolin	3/6/2017	Female	VNAA0006.RST	rectal swab	8/13/2020	Real time PCR	Sarbeco viruses	Berlin, RdRp gene	Negative				Negative	Interpretation completed							Negative
VNAA0006-2017-MAR-06	Ninh Binh	pangolins	Manis javanica	Sunda Pangolin	3/6/2017	Female	VNAA0006.RST	rectal swab	8/13/2020	Real time PCR	Sarbeco viruses	Berlin, E gene	Negative				Negative	Interpretation completed							Negative
VNAA0007	Ninh Binh	pangolins	Manis javanica	Sunda pangolin	2/23/2017	Male	VNAA0007.OST	oral swab	6/10/2019	Conventional PCR	Coronaviruses	Modified Watanabe et al, RdRp gene	Negative				Negative	Interpretation completed							Negative
VNAA0007	Ninh Binh	pangolins	Manis javanica	Sunda pangolin	2/23/2017	Male	VNAA0007.OST	oral swab	6/6/2019	Conventional PCR	Coronaviruses	Quan et al, RdRp gene	Negative				Negative	Interpretation completed							Negative
VNAA0007	Ninh Binh	pangolins	Manis javanica	Sunda pangolin	2/23/2017	Male	VNAA0007.OST	oral swab	3/25/2019	Conventional PCR	Filoviruses	Unpublished, UCD	Negative				Negative	Interpretation completed							Negative
VNAA0007	Ninh Binh	pangolins	Manis javanica	Sunda pangolin	2/23/2017	Male	VNAA0007.OST	oral swab	6/13/2019	Conventional PCR	Flaviviruses	Moureau et al, NS5 gene	Negative				Negative	Interpretation completed							Negative
VNAA0007	Ninh Binh	pangolins	Manis javanica	Sunda pangolin	2/23/2017	Male	VNAA0007.OST	oral swab	6/11/2019	Conventional PCR	Influenzas	Anthony et al, M gene	Negative				Negative	Interpretation completed							Negative
VNAA0007	Ninh Binh	pangolins	Manis javanica	Sunda pangolin	2/23/2017	Male	VNAA0007.OST	oral swab	6/11/2019	Conventional PCR	Influenzas	Liang unpublished CII, PB1 gene	Negative				Negative	Interpretation completed							Negative
VNAA0007	Ninh Binh	pangolins	Manis javanica	Sunda pangolin	2/23/2017	Male	VNAA0007.OST	oral swab	6/24/2019	Conventional PCR	Paramyxoviruses	Tong et al, PAR	Negative				Negative	Interpretation completed							Negative
VNAA0007	Ninh Binh	pangolins	Manis javanica	Sunda Pangolin	2/23/2017	Male	VNAA0007.OST	oral swab	8/13/2020	Real time PCR	Sarbeco viruses	Berlin, RdRp gene	Negative				Negative	Interpretation completed							Negative
VNAA0007	Ninh Binh	pangolins	Manis javanica	Sunda Pangolin	2/23/2017	Male	VNAA0007.OST	oral swab	8/13/2020	Real time PCR	Sarbeco viruses	Berlin, E gene	Negative				Negative	Interpretation completed							Negative
VNAA0008	Ninh Binh	pangolins	Manis javanica	Sunda pangolin	2/23/2017	Male	VNAA0008.OST	oral swab	6/10/2019	Conventional PCR	Coronaviruses	Modified Watanabe et al, RdRp gene	Negative				Negative	Interpretation completed							Negative
VNAA0008	Ninh Binh	pangolins	Manis javanica	Sunda pangolin	2/23/2017	Male	VNAA0008.OST	oral swab	6/6/2019	Conventional PCR	Coronaviruses	Quan et al, RdRp gene	Negative				Negative	Interpretation completed							Negative
VNAA0008	Ninh Binh	pangolins	Manis javanica	Sunda pangolin	2/23/2017	Male	VNAA0008.OST	oral swab	3/25/2019	Conventional PCR	Filoviruses	Unpublished, UCD	Negative				Negative	Interpretation completed							Negative
VNAA0008	Ninh Binh	pangolins	Manis javanica	Sunda pangolin	2/23/2017	Male	VNAA0008.OST	oral swab	6/13/2019	Conventional PCR	Flaviviruses	Moureau et al, NS5 gene	Negative				Negative	Interpretation completed							Negative
VNAA0008	Ninh Binh	pangolins	Manis javanica	Sunda pangolin	2/23/2017	Male	VNAA0008.OST	oral swab	6/11/2019	Conventional PCR	Influenzas	Anthony et al, M gene	Negative				Negative	Interpretation completed							Negative
VNAA0008	Ninh Binh	pangolins	Manis javanica	Sunda pangolin	2/23/2017	Male	VNAA0008.OST	oral swab	6/11/2019	Conventional PCR	Influenzas	Liang unpublished CII, PB1 gene	Negative				Negative	Interpretation completed							Negative
VNAA0008	Ninh Binh	pangolins	Manis javanica	Sunda pangolin	2/23/2017	Male	VNAA0008.OST	oral swab	6/24/2019	Conventional PCR	Paramyxoviruses	Tong et al, PAR	Negative				Negative	Interpretation completed							Negative
VNAA0008	Ninh Binh	pangolins	Manis javanica	Sunda Pangolin	2/23/2017	Male	VNAA0008.OST	oral swab	8/13/2020	Real time PCR	Sarbeco viruses	Berlin, RdRp gene	Negative				Negative	Interpretation completed							Negative
VNAA0008	Ninh Binh	pangolins	Manis javanica	Sunda Pangolin	2/23/2017	Male	VNAA0008.OST	oral swab	8/13/2020	Real time PCR	Sarbeco viruses	Berlin, E gene	Negative				Negative	Interpretation completed							Negative
VNAA0009	Ninh Binh	pangolins	Manis javanica	Sunda pangolin	2/23/2017	Female	VNAA0009.OST	oral swab	6/10/2019	Conventional PCR	Coronaviruses	Modified Watanabe et al, RdRp gene	Negative				Negative	Interpretation completed							Negative
VNAA0009	Ninh Binh	pangolins	Manis javanica	Sunda pangolin	2/23/2017	Female	VNAA0009.OST	oral swab	6/6/2019	Conventional PCR	Coronaviruses	Quan et al, RdRp gene	Negative				Negative	Interpretation completed							Negative
VNAA0009	Ninh Binh	pangolins	Manis javanica	Sunda pangolin	2/23/2017	Female	VNAA0009.OST	oral swab	3/25/2019	Conventional PCR	Filoviruses	Unpublished, UCD	Negative				Negative	Interpretation completed							Negative
VNAA0009	Ninh Binh	pangolins	Manis javanica	Sunda pangolin	2/23/2017	Female	VNAA0009.OST	oral swab	6/13/2019	Conventional PCR	Flaviviruses	Moureau et al, NS5 gene	Negative				Negative	Interpretation completed							Negative
VNAA0009	Ninh Binh	pangolins	Manis javanica	Sunda pangolin	2/23/2017	Female	VNAA0009.OST	oral swab	6/11/2019	Conventional PCR	Influenzas	Anthony et al, M gene	Negative				Negative	Interpretation completed							Negative
VNAA0009	Ninh Binh	pangolins	Manis javanica	Sunda pangolin	2/23/2017	Female	VNAA0009.OST	oral swab	6/11/2019	Conventional PCR	Influenzas	Liang unpublished CII, PB1 gene	Negative				Negative	Interpretation completed							Negative
VNAA0009	Ninh Binh	pangolins	Manis javanica	Sunda pangolin	2/23/2017	Female	VNAA0009.OST	oral swab	6/24/2019	Conventional PCR	Paramyxoviruses	Tong et al, PAR	Negative				Negative	Interpretation completed							Negative
VNAA0009	Ninh Binh	pangolins	Manis javanica	Sunda Pangolin	2/23/2017	Female	VNAA0009.OST	oral swab	8/13/2020	Real time PCR	Sarbeco viruses	Berlin, RdRp gene	Negative				Negative	Interpretation completed							Negative
VNAA0009	Ninh Binh	pangolins	Manis javanica	Sunda Pangolin	2/23/2017	Female	VNAA0009.OST	oral swab	8/13/2020	Real time PCR	Sarbeco viruses	Berlin, E gene	Negative				Negative	Interpretation completed							Negative
VNAA0010	Ninh Binh	pangolins	Manis javanica	Sunda pangolin	2/23/2017	Female	VNAA0010.OST	oral swab	6/10/2019	Conventional PCR	Coronaviruses	Modified Watanabe et al, RdRp gene	Negative				Negative	Interpretation completed							Negative
VNAA0010	Ninh Binh	pangolins	Manis javanica	Sunda pangolin	2/23/2017	Female	VNAA0010.OST	oral swab	6/6/2019	Conventional PCR	Coronaviruses	Quan et al, RdRp gene	Negative				Negative	Interpretation completed							Negative
VNAA0010	Ninh Binh	pangolins	Manis javanica	Sunda pangolin	2/23/2017	Female	VNAA0010.OST	oral swab	3/25/2019	Conventional PCR	Filoviruses	Unpublished, UCD	Negative				Negative	Interpretation completed							Negative
VNAA0010	Ninh Binh	pangolins	Manis javanica	Sunda pangolin	2/23/2017	Female	VNAA0010.OST	oral swab	6/13/2019	Conventional PCR	Flaviviruses	Moureau et al, NS5 gene	Negative				Negative	Interpretation completed							Negative
VNAA0010	Ninh Binh	pangolins	Manis javanica	Sunda pangolin	2/23/2017	Female	VNAA0010.OST	oral swab	6/11/2019	Conventional PCR	Influenzas	Anthony et al, M gene	Negative				Negative	Interpretation completed							Negative
VNAA0010	Ninh Binh	pangolins	Manis javanica	Sunda pangolin	2/23/2017	Female	VNAA0010.OST	oral swab	6/11/2019	Conventional PCR	Influenzas	Liang unpublished CII, PB1 gene	Negative				Negative	Interpretation completed							Negative
VNAA0010	Ninh Binh	pangolins	Manis javanica	Sunda pangolin	2/23/2017	Female	VNAA0010.OST	oral swab	6/24/2019	Conventional PCR	Paramyxoviruses	Tong et al, PAR	Negative				Negative	Interpretation completed							Negative
VNAA0010	Ninh Binh	pangolins	Manis javanica	Sunda Pangolin	2/23/2017	Female	VNAA0010.OST	oral swab	8/13/2020	Real time PCR	Sarbeco viruses	Berlin, RdRp gene	Negative				Negative	Interpretation completed							Negative
VNAA0010	Ninh Binh	pangolins	Manis javanica	Sunda Pangolin	2/23/2017	Female	VNAA0010.OST	oral swab	8/13/2020	Real time PCR	Sarbeco viruses	Berlin, E gene	Negative				Negative	Interpretation completed							Negative
VNAA0011	Ninh Binh	pangolins	Manis javanica	Sunda pangolin	3/6/2017	Unknown	VNAA0011.FET	feces	6/10/2019	Conventional PCR	Coronaviruses	Modified Watanabe et al, RdRp gene	Negative				Negative	Interpretation completed							Negative
VNAA0011	Ninh Binh	pangolins	Manis javanica	Sunda pangolin	3/6/2017	Unknown	VNAA0011.FET	feces	6/6/2019	Conventional PCR	Coronaviruses	Quan et al, RdRp gene	Negative				Negative	Interpretation completed							Negative
VNAA0011	Ninh Binh	pangolins	Manis javanica	Sunda pangolin	3/6/2017	Unknown	VNAA0011.FET	feces	3/25/2019	Conventional PCR	Filoviruses	Unpublished, UCD	Negative				Negative	Interpretation completed							Negative
VNAA0011	Ninh Binh	pangolins	Manis javanica	Sunda pangolin	3/6/2017	Unknown	VNAA0011.FET	feces	6/13/2019	Conventional PCR	Flaviviruses	Moureau et al, NS5 gene	Negative				Negative	Interpretation completed							Negative
VNAA0011	Ninh Binh	pangolins	Manis javanica	Sunda pangolin	3/6/2017	Unknown	VNAA0011.FET	feces	6/11/2019	Conventional PCR	Influenzas	Anthony et al, M gene	Negative				Negative	Interpretation completed							Negative
VNAA0011	Ninh Binh	pangolins	Manis javanica	Sunda pangolin	3/6/2017	Unknown	VNAA0011.FET	feces	6/11/2019	Conventional PCR	Influenzas	Liang unpublished CII, PB1 gene	Negative				Negative	Interpretation completed							Negative
VNAA0011	Ninh Binh	pangolins	Manis javanica	Sunda pangolin	3/6/2017	Unknown	VNAA0011.FET	feces	6/24/2019	Conventional PCR	Paramyxoviruses	Tong et al, PAR	Negative				Negative	Interpretation completed							Negative
VNAA0011	Ninh Binh	pangolins	Manis javanica	Sunda pangolin	3/6/2017	Unknown	VNAA0011.OST	oral swab	6/10/2019	Conventional PCR	Coronaviruses	Modified Watanabe et al, RdRp gene	Negative				Negative	Interpretation completed							Negative
VNAA0011	Ninh Binh	pangolins	Manis javanica	Sunda pangolin	3/6/2017	Unknown	VNAA0011.OST	oral swab	6/6/2019	Conventional PCR	Coronaviruses	Quan et al, RdRp gene	Negative				Negative	Interpretation completed							Negative
VNAA0011	Ninh Binh	pangolins	Manis javanica	Sunda pangolin	3/6/2017	Unknown	VNAA0011.OST	oral swab	3/25/2019	Conventional PCR	Filoviruses	Unpublished, UCD	Negative				Negative	Interpretation completed							Negative
VNAA0011	Ninh Binh	pangolins	Manis javanica	Sunda pangolin	3/6/2017	Unknown	VNAA0011.OST	oral swab	6/13/2019	Conventional PCR	Flaviviruses	Moureau et al, NS5 gene	Negative				Negative	Interpretation completed							Negative
VNAA0011	Ninh Binh	pangolins	Manis javanica	Sunda pangolin	3/6/2017	Unknown	VNAA0011.OST	oral swab	6/11/2019	Conventional PCR	Influenzas	Anthony et al, M gene	Negative				Negative	Interpretation completed							Negative
VNAA0011	Ninh Binh	pangolins	Manis javanica	Sunda pangolin	3/6/2017	Unknown	VNAA0011.OST	oral swab	6/11/2019	Conventional PCR	Influenzas	Liang unpublished CII, PB1 gene	Negative				Negative	Interpretation completed							Negative
VNAA0011	Ninh Binh	pangolins	Manis javanica	Sunda pangolin	3/6/2017	Unknown	VNAA0011.OST	oral swab	6/24/2019	Conventional PCR	Paramyxoviruses	Tong et al, PAR	Negative				Negative	Interpretation completed							Negative
VNAA0011	Ninh Binh	pangolins	Manis javanica	Sunda Pangolin	3/6/2017	Unknown	VNAA0011.OST	oral swab	8/13/2020	Real time PCR	Sarbeco viruses	Berlin, RdRp gene	Negative				Negative	Interpretation completed							Negative
VNAA0011	Ninh Binh	pangolins	Manis javanica	Sunda Pangolin	3/6/2017	Unknown	VNAA0011.OST	oral swab	8/13/2020	Real time PCR	Sarbeco viruses	Berlin, E gene	Negative				Negative	Interpretation completed							Negative
VNAA0011	Ninh Binh	pangolins	Manis javanica	Sunda Pangolin	3/6/2017	Unknown	VNAA0011.FET	feces	8/13/2020	Real time PCR	Sarbeco viruses	Berlin, RdRp gene	Negative				Negative	Interpretation completed							Negative
VNAA0011	Ninh Binh	pangolins	Manis javanica	Sunda Pangolin	3/6/2017	Unknown	VNAA0011.FET	feces	8/13/2020	Real time PCR	Sarbeco viruses	Berlin, E gene	Negative				Negative	Interpretation completed							Negative
VNAA0012	Ninh Binh	pangolins	Manis javanica	Sunda pangolin	3/6/2017	Unknown	VNAA0012.FET	feces	6/10/2019	Conventional PCR	Coronaviruses	Modified Watanabe et al, RdRp gene	Negative				Negative	Interpretation completed							Negative
VNAA0012	Ninh Binh	pangolins	Manis javanica	Sunda pangolin	3/6/2017	Unknown	VNAA0012.FET	feces	6/6/2019	Conventional PCR	Coronaviruses	Quan et al, RdRp gene	Negative				Negative	Interpretation completed							Negative
VNAA0012	Ninh Binh	pangolins	Manis javanica	Sunda pangolin	3/6/2017	Unknown	VNAA0012.FET	feces	3/25/2019	Conventional PCR	Filoviruses	Unpublished, UCD	Negative				Negative	Interpretation completed							Negative
VNAA0012	Ninh Binh	pangolins	Manis javanica	Sunda pangolin	3/6/2017	Unknown	VNAA0012.FET	feces	6/13/2019	Conventional PCR	Flaviviruses	Moureau et al, NS5 gene	Negative				Negative	Interpretation completed							Negative
VNAA0012	Ninh Binh	pangolins	Manis javanica	Sunda pangolin	3/6/2017	Unknown	VNAA0012.FET	feces	6/11/2019	Conventional PCR	Influenzas	Anthony et al, M gene	Negative				Negative	Interpretation completed							Negative
VNAA0012	Ninh Binh	pangolins	Manis javanica	Sunda pangolin	3/6/2017	Unknown	VNAA0012.FET	feces	6/11/2019	Conventional PCR	Influenzas	Liang unpublished CII, PB1 gene	Negative				Negative	Interpretation completed							Negative
VNAA0012	Ninh Binh	pangolins	Manis javanica	Sunda pangolin	3/6/2017	Unknown	VNAA0012.FET	feces	6/24/2019	Conventional PCR	Paramyxoviruses	Tong et al, PAR	Negative				Negative	Interpretation completed							Negative
VNAA0012	Ninh Binh	pangolins	Manis javanica	Sunda pangolin	3/6/2017	Unknown	VNAA0012.OST	oral swab	6/10/2019	Conventional PCR	Coronaviruses	Modified Watanabe et al, RdRp gene	Negative				Negative	Interpretation completed							Negative
VNAA0012	Ninh Binh	pangolins	Manis javanica	Sunda pangolin	3/6/2017	Unknown	VNAA0012.OST	oral swab	6/6/2019	Conventional PCR	Coronaviruses	Quan et al, RdRp gene	Negative				Negative	Interpretation completed							Negative
VNAA0012	Ninh Binh	pangolins	Manis javanica	Sunda pangolin	3/6/2017	Unknown	VNAA0012.OST	oral swab	3/25/2019	Conventional PCR	Filoviruses	Unpublished, UCD	Negative				Negative	Interpretation completed							Negative
VNAA0012	Ninh Binh	pangolins	Manis javanica	Sunda pangolin	3/6/2017	Unknown	VNAA0012.OST	oral swab	6/13/2019	Conventional PCR	Flaviviruses	Moureau et al, NS5 gene	Negative				Negative	Interpretation completed							Negative
VNAA0012	Ninh Binh	pangolins	Manis javanica	Sunda pangolin	3/6/2017	Unknown	VNAA0012.OST	oral swab	6/11/2019	Conventional PCR	Influenzas	Anthony et al, M gene	Negative				Negative	Interpretation completed							Negative
VNAA0012	Ninh Binh	pangolins	Manis javanica	Sunda pangolin	3/6/2017	Unknown	VNAA0012.OST	oral swab	6/11/2019	Conventional PCR	Influenzas	Liang unpublished CII, PB1 gene	Negative				Negative	Interpretation completed							Negative
VNAA0012	Ninh Binh	pangolins	Manis javanica	Sunda pangolin	3/6/2017	Unknown	VNAA0012.OST	oral swab	6/24/2019	Conventional PCR	Paramyxoviruses	Tong et al, PAR	Negative				Negative	Interpretation completed							Negative
VNAA0012	Ninh Binh	pangolins	Manis javanica	Sunda Pangolin	3/6/2017	Unknown	VNAA0012.OST	oral swab	8/13/2020	Real time PCR	Sarbeco viruses	Berlin, RdRp gene	Negative				Negative	Interpretation completed							Negative
VNAA0012	Ninh Binh	pangolins	Manis javanica	Sunda Pangolin	3/6/2017	Unknown	VNAA0012.OST	oral swab	8/13/2020	Real time PCR	Sarbeco viruses	Berlin, E gene	Negative				Negative	Interpretation completed							Negative
VNAA0012	Ninh Binh	pangolins	Manis javanica	Sunda Pangolin	3/6/2017	Unknown	VNAA0012.FET	feces	8/13/2020	Real time PCR	Sarbeco viruses	Berlin, RdRp gene	Negative				Negative	Interpretation completed							Negative
VNAA0012	Ninh Binh	pangolins	Manis javanica	Sunda Pangolin	3/6/2017	Unknown	VNAA0012.FET	feces	8/13/2020	Real time PCR	Sarbeco viruses	Berlin, E gene	Negative				Negative	Interpretation completed							Negative
VNAA0013	Ninh Binh	pangolins	Manis javanica	Sunda Pangolin	3/6/2017	Female	VNAA0013.FET	feces	8/13/2020	Real time PCR	Sarbeco viruses	Berlin, RdRp gene	Negative				Negative	Interpretation completed							Negative
VNAA0013	Ninh Binh	pangolins	Manis javanica	Sunda Pangolin	3/6/2017	Female	VNAA0013.FET	feces	8/13/2020	Real time PCR	Sarbeco viruses	Berlin, E gene	Negative				Negative	Interpretation completed							Negative
VNAA0013	Ninh Binh	pangolins	Manis javanica	Sunda Pangolin	3/6/2017	Female	VNAA0013.FET	feces	7/2/2020	Conventional PCR	Coronaviruses	Watanabe et al, RdRp gene	Negative				Negative	Interpretation completed							Negative
VNAA0013	Ninh Binh	pangolins	Manis javanica	Sunda Pangolin	3/6/2017	Female	VNAA0013.FET	feces	6/26/2020	Conventional PCR	Coronaviruses	Quan et al, RdRp gene	Negative				Negative	Interpretation completed							Negative
VNAA0014	Ninh Binh	pangolins	Manis javanica	Sunda pangolin	3/6/2017	Male	VNAA0014.FET	feces	6/10/2019	Conventional PCR	Coronaviruses	Modified Watanabe et al, RdRp gene	Negative				Negative	Interpretation completed							Negative
VNAA0014	Ninh Binh	pangolins	Manis javanica	Sunda pangolin	3/6/2017	Male	VNAA0014.FET	feces	6/6/2019	Conventional PCR	Coronaviruses	Quan et al, RdRp gene	Negative				Negative	Interpretation completed							Negative
VNAA0014	Ninh Binh	pangolins	Manis javanica	Sunda pangolin	3/6/2017	Male	VNAA0014.FET	feces	3/25/2019	Conventional PCR	Filoviruses	Unpublished, UCD	Negative				Negative	Interpretation completed							Negative
VNAA0014	Ninh Binh	pangolins	Manis javanica	Sunda pangolin	3/6/2017	Male	VNAA0014.FET	feces	6/13/2019	Conventional PCR	Flaviviruses	Moureau et al, NS5 gene	Negative				Negative	Interpretation completed							Negative
VNAA0014	Ninh Binh	pangolins	Manis javanica	Sunda pangolin	3/6/2017	Male	VNAA0014.FET	feces	6/11/2019	Conventional PCR	Influenzas	Anthony et al, M gene	Negative				Negative	Interpretation completed							Negative
VNAA0014	Ninh Binh	pangolins	Manis javanica	Sunda pangolin	3/6/2017	Male	VNAA0014.FET	feces	6/11/2019	Conventional PCR	Influenzas	Liang unpublished CII, PB1 gene	Negative				Negative	Interpretation completed							Negative
VNAA0014	Ninh Binh	pangolins	Manis javanica	Sunda pangolin	3/6/2017	Male	VNAA0014.FET	feces	6/24/2019	Conventional PCR	Paramyxoviruses	Tong et al, PAR	Negative				Negative	Interpretation completed							Negative
VNAA0014	Ninh Binh	pangolins	Manis javanica	Sunda pangolin	3/6/2017	Male	VNAA0014.OST	oral swab	6/10/2019	Conventional PCR	Coronaviruses	Modified Watanabe et al, RdRp gene	Negative				Negative	Interpretation completed							Negative
VNAA0014	Ninh Binh	pangolins	Manis javanica	Sunda pangolin	3/6/2017	Male	VNAA0014.OST	oral swab	6/6/2019	Conventional PCR	Coronaviruses	Quan et al, RdRp gene	Negative				Negative	Interpretation completed							Negative
VNAA0014	Ninh Binh	pangolins	Manis javanica	Sunda pangolin	3/6/2017	Male	VNAA0014.OST	oral swab	3/25/2019	Conventional PCR	Filoviruses	Unpublished, UCD	Negative				Negative	Interpretation completed							Negative
VNAA0014	Ninh Binh	pangolins	Manis javanica	Sunda pangolin	3/6/2017	Male	VNAA0014.OST	oral swab	6/13/2019	Conventional PCR	Flaviviruses	Moureau et al, NS5 gene	Negative				Negative	Interpretation completed							Negative
VNAA0014	Ninh Binh	pangolins	Manis javanica	Sunda pangolin	3/6/2017	Male	VNAA0014.OST	oral swab	6/11/2019	Conventional PCR	Influenzas	Anthony et al, M gene	Negative				Negative	Interpretation completed							Negative
VNAA0014	Ninh Binh	pangolins	Manis javanica	Sunda pangolin	3/6/2017	Male	VNAA0014.OST	oral swab	6/11/2019	Conventional PCR	Influenzas	Liang unpublished CII, PB1 gene	Negative				Negative	Interpretation completed							Negative
VNAA0014	Ninh Binh	pangolins	Manis javanica	Sunda pangolin	3/6/2017	Male	VNAA0014.OST	oral swab	6/24/2019	Conventional PCR	Paramyxoviruses	Tong et al, PAR	Negative				Negative	Interpretation completed							Negative
VNAA0014	Ninh Binh	pangolins	Manis javanica	Sunda Pangolin	3/6/2017	Male	VNAA0014.OST	oral swab	8/13/2020	Real time PCR	Sarbeco viruses	Berlin, RdRp gene	Negative				Negative	Interpretation completed							Negative
VNAA0014	Ninh Binh	pangolins	Manis javanica	Sunda Pangolin	3/6/2017	Male	VNAA0014.OST	oral swab	8/13/2020	Real time PCR	Sarbeco viruses	Berlin, E gene	Negative				Negative	Interpretation completed							Negative
VNAA0014	Ninh Binh	pangolins	Manis javanica	Sunda Pangolin	3/6/2017	Male	VNAA0014.FET	feces	8/13/2020	Real time PCR	Sarbeco viruses	Berlin, RdRp gene	Negative				Negative	Interpretation completed							Negative
VNAA0014	Ninh Binh	pangolins	Manis javanica	Sunda Pangolin	3/6/2017	Male	VNAA0014.FET	feces	8/13/2020	Real time PCR	Sarbeco viruses	Berlin, E gene	Negative				Negative	Interpretation completed							Negative
VNAA0015	Ninh Binh	pangolins	Manis javanica	Sunda pangolin	3/6/2017	Male	VNAA0015.FET	feces	6/10/2019	Conventional PCR	Coronaviruses	Modified Watanabe et al, RdRp gene	Negative				Negative	Interpretation completed							Negative
VNAA0015	Ninh Binh	pangolins	Manis javanica	Sunda pangolin	3/6/2017	Male	VNAA0015.FET	feces	6/6/2019	Conventional PCR	Coronaviruses	Quan et al, RdRp gene	Negative				Negative	Interpretation completed							Negative
VNAA0015	Ninh Binh	pangolins	Manis javanica	Sunda pangolin	3/6/2017	Male	VNAA0015.FET	feces	3/25/2019	Conventional PCR	Filoviruses	Unpublished, UCD	Negative				Negative	Interpretation completed							Negative
VNAA0015	Ninh Binh	pangolins	Manis javanica	Sunda pangolin	3/6/2017	Male	VNAA0015.FET	feces	6/13/2019	Conventional PCR	Flaviviruses	Moureau et al, NS5 gene	Negative				Negative	Interpretation completed							Negative
VNAA0015	Ninh Binh	pangolins	Manis javanica	Sunda pangolin	3/6/2017	Male	VNAA0015.FET	feces	6/11/2019	Conventional PCR	Influenzas	Anthony et al, M gene	Negative				Negative	Interpretation completed							Negative
VNAA0015	Ninh Binh	pangolins	Manis javanica	Sunda pangolin	3/6/2017	Male	VNAA0015.FET	feces	6/11/2019	Conventional PCR	Influenzas	Liang unpublished CII, PB1 gene	Negative				Negative	Interpretation completed							Negative
VNAA0015	Ninh Binh	pangolins	Manis javanica	Sunda pangolin	3/6/2017	Male	VNAA0015.FET	feces	6/24/2019	Conventional PCR	Paramyxoviruses	Tong et al, PAR	Negative				Negative	Interpretation completed							Negative
VNAA0015	Ninh Binh	pangolins	Manis javanica	Sunda pangolin	3/6/2017	Male	VNAA0015.OST	oral swab	6/10/2019	Conventional PCR	Coronaviruses	Modified Watanabe et al, RdRp gene	Negative				Negative	Interpretation completed							Negative
VNAA0015	Ninh Binh	pangolins	Manis javanica	Sunda pangolin	3/6/2017	Male	VNAA0015.OST	oral swab	6/6/2019	Conventional PCR	Coronaviruses	Quan et al, RdRp gene	Negative				Negative	Interpretation completed							Negative
VNAA0015	Ninh Binh	pangolins	Manis javanica	Sunda pangolin	3/6/2017	Male	VNAA0015.OST	oral swab	3/25/2019	Conventional PCR	Filoviruses	Unpublished, UCD	Negative				Negative	Interpretation completed							Negative
VNAA0015	Ninh Binh	pangolins	Manis javanica	Sunda pangolin	3/6/2017	Male	VNAA0015.OST	oral swab	6/13/2019	Conventional PCR	Flaviviruses	Moureau et al, NS5 gene	Negative				Negative	Interpretation completed							Negative
VNAA0015	Ninh Binh	pangolins	Manis javanica	Sunda pangolin	3/6/2017	Male	VNAA0015.OST	oral swab	6/11/2019	Conventional PCR	Influenzas	Anthony et al, M gene	Negative				Negative	Interpretation completed							Negative
VNAA0015	Ninh Binh	pangolins	Manis javanica	Sunda pangolin	3/6/2017	Male	VNAA0015.OST	oral swab	6/11/2019	Conventional PCR	Influenzas	Liang unpublished CII, PB1 gene	Negative				Negative	Interpretation completed							Negative
VNAA0015	Ninh Binh	pangolins	Manis javanica	Sunda pangolin	3/6/2017	Male	VNAA0015.OST	oral swab	6/24/2019	Conventional PCR	Paramyxoviruses	Tong et al, PAR	Negative				Negative	Interpretation completed							Negative
VNAA0015	Ninh Binh	pangolins	Manis javanica	Sunda Pangolin	3/6/2017	Male	VNAA0015.OST	oral swab	8/13/2020	Real time PCR	Sarbeco viruses	Berlin, RdRp gene	Negative				Negative	Interpretation completed							Negative
VNAA0015	Ninh Binh	pangolins	Manis javanica	Sunda Pangolin	3/6/2017	Male	VNAA0015.OST	oral swab	8/13/2020	Real time PCR	Sarbeco viruses	Berlin, E gene	Negative				Negative	Interpretation completed							Negative
VNAA0015	Ninh Binh	pangolins	Manis javanica	Sunda Pangolin	3/6/2017	Male	VNAA0015.FET	feces	8/13/2020	Real time PCR	Sarbeco viruses	Berlin, RdRp gene	Negative				Negative	Interpretation completed							Negative
VNAA0015	Ninh Binh	pangolins	Manis javanica	Sunda Pangolin	3/6/2017	Male	VNAA0015.FET	feces	8/13/2020	Real time PCR	Sarbeco viruses	Berlin, E gene	Negative				Negative	Interpretation completed							Negative
VNAA0016	Ninh Binh	pangolins	Manis javanica	Sunda pangolin	3/6/2017	Unknown	VNAA0016.FET	feces	6/10/2019	Conventional PCR	Coronaviruses	Modified Watanabe et al, RdRp gene	Negative				Negative	Interpretation completed							Negative
VNAA0016	Ninh Binh	pangolins	Manis javanica	Sunda pangolin	3/6/2017	Unknown	VNAA0016.FET	feces	6/6/2019	Conventional PCR	Coronaviruses	Quan et al, RdRp gene	Negative				Negative	Interpretation completed							Negative
VNAA0016	Ninh Binh	pangolins	Manis javanica	Sunda pangolin	3/6/2017	Unknown	VNAA0016.FET	feces	3/25/2019	Conventional PCR	Filoviruses	Unpublished, UCD	Negative				Negative	Interpretation completed							Negative
VNAA0016	Ninh Binh	pangolins	Manis javanica	Sunda pangolin	3/6/2017	Unknown	VNAA0016.FET	feces	6/13/2019	Conventional PCR	Flaviviruses	Moureau et al, NS5 gene	Negative				Negative	Interpretation completed							Negative
VNAA0016	Ninh Binh	pangolins	Manis javanica	Sunda pangolin	3/6/2017	Unknown	VNAA0016.FET	feces	6/11/2019	Conventional PCR	Influenzas	Anthony et al, M gene	Negative				Negative	Interpretation completed							Negative
VNAA0016	Ninh Binh	pangolins	Manis javanica	Sunda pangolin	3/6/2017	Unknown	VNAA0016.FET	feces	6/11/2019	Conventional PCR	Influenzas	Liang unpublished CII, PB1 gene	Negative				Negative	Interpretation completed							Negative
VNAA0016	Ninh Binh	pangolins	Manis javanica	Sunda pangolin	3/6/2017	Unknown	VNAA0016.FET	feces	6/24/2019	Conventional PCR	Paramyxoviruses	Tong et al, PAR	Negative				Negative	Interpretation completed							Negative
VNAA0016	Ninh Binh	pangolins	Manis javanica	Sunda pangolin	3/6/2017	Unknown	VNAA0016.OST	oral swab	6/10/2019	Conventional PCR	Coronaviruses	Modified Watanabe et al, RdRp gene	Negative				Negative	Interpretation completed							Negative
VNAA0016	Ninh Binh	pangolins	Manis javanica	Sunda pangolin	3/6/2017	Unknown	VNAA0016.OST	oral swab	6/6/2019	Conventional PCR	Coronaviruses	Quan et al, RdRp gene	Negative				Negative	Interpretation completed							Negative
VNAA0016	Ninh Binh	pangolins	Manis javanica	Sunda pangolin	3/6/2017	Unknown	VNAA0016.OST	oral swab	3/25/2019	Conventional PCR	Filoviruses	Unpublished, UCD	Negative				Negative	Interpretation completed							Negative
VNAA0016	Ninh Binh	pangolins	Manis javanica	Sunda pangolin	3/6/2017	Unknown	VNAA0016.OST	oral swab	6/13/2019	Conventional PCR	Flaviviruses	Moureau et al, NS5 gene	Negative				Negative	Interpretation completed							Negative
VNAA0016	Ninh Binh	pangolins	Manis javanica	Sunda pangolin	3/6/2017	Unknown	VNAA0016.OST	oral swab	6/11/2019	Conventional PCR	Influenzas	Anthony et al, M gene	Negative				Negative	Interpretation completed							Negative
VNAA0016	Ninh Binh	pangolins	Manis javanica	Sunda pangolin	3/6/2017	Unknown	VNAA0016.OST	oral swab	6/11/2019	Conventional PCR	Influenzas	Liang unpublished CII, PB1 gene	Negative				Negative	Interpretation completed							Negative
VNAA0016	Ninh Binh	pangolins	Manis javanica	Sunda pangolin	3/6/2017	Unknown	VNAA0016.OST	oral swab	6/24/2019	Conventional PCR	Paramyxoviruses	Tong et al, PAR	Negative				Negative	Interpretation completed							Negative
VNAA0016	Ninh Binh	pangolins	Manis javanica	Sunda Pangolin	3/6/2017	Unknown	VNAA0016.OST	oral swab	8/13/2020	Real time PCR	Sarbeco viruses	Berlin, RdRp gene	Negative				Negative	Interpretation completed							Negative
VNAA0016	Ninh Binh	pangolins	Manis javanica	Sunda Pangolin	3/6/2017	Unknown	VNAA0016.OST	oral swab	8/13/2020	Real time PCR	Sarbeco viruses	Berlin, E gene	Negative				Negative	Interpretation completed							Negative
VNAA0016	Ninh Binh	pangolins	Manis javanica	Sunda Pangolin	3/6/2017	Unknown	VNAA0016.FET	feces	8/13/2020	Real time PCR	Sarbeco viruses	Berlin, RdRp gene	Negative				Negative	Interpretation completed							Negative
VNAA0016	Ninh Binh	pangolins	Manis javanica	Sunda Pangolin	3/6/2017	Unknown	VNAA0016.FET	feces	8/13/2020	Real time PCR	Sarbeco viruses	Berlin, E gene	Negative				Negative	Interpretation completed							Negative
VNAA0017	Ninh Binh	pangolins	Manis javanica	Sunda pangolin	3/6/2017	Female	VNAA0017.FET	feces	6/10/2019	Conventional PCR	Coronaviruses	Modified Watanabe et al, RdRp gene	Negative				Negative	Interpretation completed							Negative
VNAA0017	Ninh Binh	pangolins	Manis javanica	Sunda pangolin	3/6/2017	Female	VNAA0017.FET	feces	6/6/2019	Conventional PCR	Coronaviruses	Quan et al, RdRp gene	Negative				Negative	Interpretation completed							Negative
VNAA0017	Ninh Binh	pangolins	Manis javanica	Sunda pangolin	3/6/2017	Female	VNAA0017.FET	feces	3/25/2019	Conventional PCR	Filoviruses	Unpublished, UCD	Negative				Negative	Interpretation completed							Negative
VNAA0017	Ninh Binh	pangolins	Manis javanica	Sunda pangolin	3/6/2017	Female	VNAA0017.FET	feces	6/13/2019	Conventional PCR	Flaviviruses	Moureau et al, NS5 gene	Negative				Negative	Interpretation completed							Negative
VNAA0017	Ninh Binh	pangolins	Manis javanica	Sunda pangolin	3/6/2017	Female	VNAA0017.FET	feces	6/11/2019	Conventional PCR	Influenzas	Anthony et al, M gene	Negative				Negative	Interpretation completed							Negative
VNAA0017	Ninh Binh	pangolins	Manis javanica	Sunda pangolin	3/6/2017	Female	VNAA0017.FET	feces	6/11/2019	Conventional PCR	Influenzas	Liang unpublished CII, PB1 gene	Negative				Negative	Interpretation completed							Negative
VNAA0017	Ninh Binh	pangolins	Manis javanica	Sunda pangolin	3/6/2017	Female	VNAA0017.FET	feces	6/24/2019	Conventional PCR	Paramyxoviruses	Tong et al, PAR	Negative				Negative	Interpretation completed							Negative
VNAA0017	Ninh Binh	pangolins	Manis javanica	Sunda pangolin	3/6/2017	Female	VNAA0017.OST	oral swab	6/10/2019	Conventional PCR	Coronaviruses	Modified Watanabe et al, RdRp gene	Negative				Negative	Interpretation completed							Negative
VNAA0017	Ninh Binh	pangolins	Manis javanica	Sunda pangolin	3/6/2017	Female	VNAA0017.OST	oral swab	6/6/2019	Conventional PCR	Coronaviruses	Quan et al, RdRp gene	Negative				Negative	Interpretation completed							Negative
VNAA0017	Ninh Binh	pangolins	Manis javanica	Sunda pangolin	3/6/2017	Female	VNAA0017.OST	oral swab	3/25/2019	Conventional PCR	Filoviruses	Unpublished, UCD	Negative				Negative	Interpretation completed							Negative
VNAA0017	Ninh Binh	pangolins	Manis javanica	Sunda pangolin	3/6/2017	Female	VNAA0017.OST	oral swab	6/13/2019	Conventional PCR	Flaviviruses	Moureau et al, NS5 gene	Negative				Negative	Interpretation completed							Negative
VNAA0017	Ninh Binh	pangolins	Manis javanica	Sunda pangolin	3/6/2017	Female	VNAA0017.OST	oral swab	6/11/2019	Conventional PCR	Influenzas	Anthony et al, M gene	Negative				Negative	Interpretation completed							Negative
VNAA0017	Ninh Binh	pangolins	Manis javanica	Sunda pangolin	3/6/2017	Female	VNAA0017.OST	oral swab	6/11/2019	Conventional PCR	Influenzas	Liang unpublished CII, PB1 gene	Negative				Negative	Interpretation completed							Negative
VNAA0017	Ninh Binh	pangolins	Manis javanica	Sunda pangolin	3/6/2017	Female	VNAA0017.OST	oral swab	6/24/2019	Conventional PCR	Paramyxoviruses	Tong et al, PAR	Negative				Negative	Interpretation completed							Negative
VNAA0017	Ninh Binh	pangolins	Manis javanica	Sunda Pangolin	3/6/2017	Female	VNAA0017.OST	oral swab	8/13/2020	Real time PCR	Sarbeco viruses	Berlin, RdRp gene	Negative				Negative	Interpretation completed							Negative
VNAA0017	Ninh Binh	pangolins	Manis javanica	Sunda Pangolin	3/6/2017	Female	VNAA0017.OST	oral swab	8/13/2020	Real time PCR	Sarbeco viruses	Berlin, E gene	Negative				Negative	Interpretation completed							Negative
VNAA0017	Ninh Binh	pangolins	Manis javanica	Sunda Pangolin	3/6/2017	Female	VNAA0017.FET	feces	8/13/2020	Real time PCR	Sarbeco viruses	Berlin, RdRp gene	Negative				Negative	Interpretation completed							Negative
VNAA0017	Ninh Binh	pangolins	Manis javanica	Sunda Pangolin	3/6/2017	Female	VNAA0017.FET	feces	8/13/2020	Real time PCR	Sarbeco viruses	Berlin, E gene	Negative				Negative	Interpretation completed							Negative
VNAA0018	Ninh Binh	pangolins	Manis javanica	Sunda pangolin	3/6/2017	Male	VNAA0018.FET	feces	6/10/2019	Conventional PCR	Coronaviruses	Modified Watanabe et al, RdRp gene	Negative				Negative	Interpretation completed							Negative
VNAA0018	Ninh Binh	pangolins	Manis javanica	Sunda pangolin	3/6/2017	Male	VNAA0018.FET	feces	6/6/2019	Conventional PCR	Coronaviruses	Quan et al, RdRp gene	Negative				Negative	Interpretation completed							Negative
VNAA0018	Ninh Binh	pangolins	Manis javanica	Sunda pangolin	3/6/2017	Male	VNAA0018.FET	feces	3/25/2019	Conventional PCR	Filoviruses	Unpublished, UCD	Negative				Negative	Interpretation completed							Negative
VNAA0018	Ninh Binh	pangolins	Manis javanica	Sunda pangolin	3/6/2017	Male	VNAA0018.FET	feces	6/13/2019	Conventional PCR	Flaviviruses	Moureau et al, NS5 gene	Negative				Negative	Interpretation completed							Negative
VNAA0018	Ninh Binh	pangolins	Manis javanica	Sunda pangolin	3/6/2017	Male	VNAA0018.FET	feces	6/11/2019	Conventional PCR	Influenzas	Anthony et al, M gene	Negative				Negative	Interpretation completed							Negative
VNAA0018	Ninh Binh	pangolins	Manis javanica	Sunda pangolin	3/6/2017	Male	VNAA0018.FET	feces	6/11/2019	Conventional PCR	Influenzas	Liang unpublished CII, PB1 gene	Negative				Negative	Interpretation completed							Negative
VNAA0018	Ninh Binh	pangolins	Manis javanica	Sunda pangolin	3/6/2017	Male	VNAA0018.FET	feces	6/24/2019	Conventional PCR	Paramyxoviruses	Tong et al, PAR	Negative				Negative	Interpretation completed							Negative
VNAA0018	Ninh Binh	pangolins	Manis javanica	Sunda pangolin	3/6/2017	Male	VNAA0018.OST	oral swab	6/10/2019	Conventional PCR	Coronaviruses	Modified Watanabe et al, RdRp gene	Negative				Negative	Interpretation completed							Negative
VNAA0018	Ninh Binh	pangolins	Manis javanica	Sunda pangolin	3/6/2017	Male	VNAA0018.OST	oral swab	6/6/2019	Conventional PCR	Coronaviruses	Quan et al, RdRp gene	Negative				Negative	Interpretation completed							Negative
VNAA0018	Ninh Binh	pangolins	Manis javanica	Sunda pangolin	3/6/2017	Male	VNAA0018.OST	oral swab	3/25/2019	Conventional PCR	Filoviruses	Unpublished, UCD	Negative				Negative	Interpretation completed							Negative
VNAA0018	Ninh Binh	pangolins	Manis javanica	Sunda pangolin	3/6/2017	Male	VNAA0018.OST	oral swab	6/13/2019	Conventional PCR	Flaviviruses	Moureau et al, NS5 gene	Negative				Negative	Interpretation completed							Negative
VNAA0018	Ninh Binh	pangolins	Manis javanica	Sunda pangolin	3/6/2017	Male	VNAA0018.OST	oral swab	6/11/2019	Conventional PCR	Influenzas	Anthony et al, M gene	Negative				Negative	Interpretation completed							Negative
VNAA0018	Ninh Binh	pangolins	Manis javanica	Sunda pangolin	3/6/2017	Male	VNAA0018.OST	oral swab	6/11/2019	Conventional PCR	Influenzas	Liang unpublished CII, PB1 gene	Negative				Negative	Interpretation completed							Negative
VNAA0018	Ninh Binh	pangolins	Manis javanica	Sunda pangolin	3/6/2017	Male	VNAA0018.OST	oral swab	6/24/2019	Conventional PCR	Paramyxoviruses	Tong et al, PAR	Negative				Negative	Interpretation completed							Negative
VNAA0018	Ninh Binh	pangolins	Manis javanica	Sunda Pangolin	3/6/2017	Male	VNAA0018.OST	oral swab	8/13/2020	Real time PCR	Sarbeco viruses	Berlin, RdRp gene	Negative				Negative	Interpretation completed							Negative
VNAA0018	Ninh Binh	pangolins	Manis javanica	Sunda Pangolin	3/6/2017	Male	VNAA0018.OST	oral swab	8/13/2020	Real time PCR	Sarbeco viruses	Berlin, E gene	Negative				Negative	Interpretation completed							Negative
VNAA0018	Ninh Binh	pangolins	Manis javanica	Sunda Pangolin	3/6/2017	Male	VNAA0018.FET	feces	8/13/2020	Real time PCR	Sarbeco viruses	Berlin, RdRp gene	Negative				Negative	Interpretation completed							Negative
VNAA0018	Ninh Binh	pangolins	Manis javanica	Sunda Pangolin	3/6/2017	Male	VNAA0018.FET	feces	8/13/2020	Real time PCR	Sarbeco viruses	Berlin, E gene	Negative				Negative	Interpretation completed							Negative
VNAA0019	Ninh Binh	pangolins	Manis javanica	Sunda pangolin	3/6/2017	Male	VNAA0019.FET	feces	6/10/2019	Conventional PCR	Coronaviruses	Modified Watanabe et al, RdRp gene	Negative				Negative	Interpretation completed							Negative
VNAA0019	Ninh Binh	pangolins	Manis javanica	Sunda pangolin	3/6/2017	Male	VNAA0019.FET	feces	6/6/2019	Conventional PCR	Coronaviruses	Quan et al, RdRp gene	Negative				Negative	Interpretation completed							Negative
VNAA0019	Ninh Binh	pangolins	Manis javanica	Sunda pangolin	3/6/2017	Male	VNAA0019.FET	feces	3/25/2019	Conventional PCR	Filoviruses	Unpublished, UCD	Negative				Negative	Interpretation completed							Negative
VNAA0019	Ninh Binh	pangolins	Manis javanica	Sunda pangolin	3/6/2017	Male	VNAA0019.FET	feces	6/13/2019	Conventional PCR	Flaviviruses	Moureau et al, NS5 gene	Negative				Negative	Interpretation completed							Negative
VNAA0019	Ninh Binh	pangolins	Manis javanica	Sunda pangolin	3/6/2017	Male	VNAA0019.FET	feces	6/11/2019	Conventional PCR	Influenzas	Anthony et al, M gene	Negative				Negative	Interpretation completed							Negative
VNAA0019	Ninh Binh	pangolins	Manis javanica	Sunda pangolin	3/6/2017	Male	VNAA0019.FET	feces	6/11/2019	Conventional PCR	Influenzas	Liang unpublished CII, PB1 gene	Negative				Negative	Interpretation completed							Negative
VNAA0019	Ninh Binh	pangolins	Manis javanica	Sunda pangolin	3/6/2017	Male	VNAA0019.FET	feces	6/24/2019	Conventional PCR	Paramyxoviruses	Tong et al, PAR	Negative				Negative	Interpretation completed							Negative
VNAA0019	Ninh Binh	pangolins	Manis javanica	Sunda pangolin	3/6/2017	Male	VNAA0019.OST	oral swab	6/10/2019	Conventional PCR	Coronaviruses	Modified Watanabe et al, RdRp gene	Negative				Negative	Interpretation completed							Negative
VNAA0019	Ninh Binh	pangolins	Manis javanica	Sunda pangolin	3/6/2017	Male	VNAA0019.OST	oral swab	6/6/2019	Conventional PCR	Coronaviruses	Quan et al, RdRp gene	Negative				Negative	Interpretation completed							Negative
VNAA0019	Ninh Binh	pangolins	Manis javanica	Sunda pangolin	3/6/2017	Male	VNAA0019.OST	oral swab	3/25/2019	Conventional PCR	Filoviruses	Unpublished, UCD	Negative				Negative	Interpretation completed							Negative
VNAA0019	Ninh Binh	pangolins	Manis javanica	Sunda pangolin	3/6/2017	Male	VNAA0019.OST	oral swab	6/13/2019	Conventional PCR	Flaviviruses	Moureau et al, NS5 gene	Negative				Negative	Interpretation completed							Negative
VNAA0019	Ninh Binh	pangolins	Manis javanica	Sunda pangolin	3/6/2017	Male	VNAA0019.OST	oral swab	6/11/2019	Conventional PCR	Influenzas	Anthony et al, M gene	Negative				Negative	Interpretation completed							Negative
VNAA0019	Ninh Binh	pangolins	Manis javanica	Sunda pangolin	3/6/2017	Male	VNAA0019.OST	oral swab	6/11/2019	Conventional PCR	Influenzas	Liang unpublished CII, PB1 gene	Negative				Negative	Interpretation completed							Negative
VNAA0019	Ninh Binh	pangolins	Manis javanica	Sunda pangolin	3/6/2017	Male	VNAA0019.OST	oral swab	6/24/2019	Conventional PCR	Paramyxoviruses	Tong et al, PAR	Negative				Negative	Interpretation completed							Negative
VNAA0019	Ninh Binh	pangolins	Manis javanica	Sunda Pangolin	3/6/2017	Male	VNAA0019.OST	oral swab	8/13/2020	Real time PCR	Sarbeco viruses	Berlin, RdRp gene	Negative				Negative	Interpretation completed							Negative
VNAA0019	Ninh Binh	pangolins	Manis javanica	Sunda Pangolin	3/6/2017	Male	VNAA0019.OST	oral swab	8/13/2020	Real time PCR	Sarbeco viruses	Berlin, E gene	Negative				Negative	Interpretation completed							Negative
VNAA0019	Ninh Binh	pangolins	Manis javanica	Sunda Pangolin	3/6/2017	Male	VNAA0019.FET	feces	8/13/2020	Real time PCR	Sarbeco viruses	Berlin, RdRp gene	Negative				Negative	Interpretation completed							Negative
VNAA0019	Ninh Binh	pangolins	Manis javanica	Sunda Pangolin	3/6/2017	Male	VNAA0019.FET	feces	8/13/2020	Real time PCR	Sarbeco viruses	Berlin, E gene	Negative				Negative	Interpretation completed							Negative
VNAA0020	Ninh Binh	pangolins	Manis javanica	Sunda pangolin	3/6/2017	Female	VNAA0020.FET	feces	6/10/2019	Conventional PCR	Coronaviruses	Modified Watanabe et al, RdRp gene	Negative				Negative	Interpretation completed							Negative
VNAA0020	Ninh Binh	pangolins	Manis javanica	Sunda pangolin	3/6/2017	Female	VNAA0020.FET	feces	6/6/2019	Conventional PCR	Coronaviruses	Quan et al, RdRp gene	Negative				Negative	Interpretation completed							Negative
VNAA0020	Ninh Binh	pangolins	Manis javanica	Sunda pangolin	3/6/2017	Female	VNAA0020.FET	feces	3/25/2019	Conventional PCR	Filoviruses	Unpublished, UCD	Negative				Negative	Interpretation completed							Negative
VNAA0020	Ninh Binh	pangolins	Manis javanica	Sunda pangolin	3/6/2017	Female	VNAA0020.FET	feces	6/13/2019	Conventional PCR	Flaviviruses	Moureau et al, NS5 gene	Negative				Negative	Interpretation completed							Negative
VNAA0020	Ninh Binh	pangolins	Manis javanica	Sunda pangolin	3/6/2017	Female	VNAA0020.FET	feces	6/11/2019	Conventional PCR	Influenzas	Anthony et al, M gene	Negative				Negative	Interpretation completed							Negative
VNAA0020	Ninh Binh	pangolins	Manis javanica	Sunda pangolin	3/6/2017	Female	VNAA0020.FET	feces	6/11/2019	Conventional PCR	Influenzas	Liang unpublished CII, PB1 gene	Negative				Negative	Interpretation completed							Negative
VNAA0020	Ninh Binh	pangolins	Manis javanica	Sunda pangolin	3/6/2017	Female	VNAA0020.FET	feces	6/24/2019	Conventional PCR	Paramyxoviruses	Tong et al, PAR	Negative				Negative	Interpretation completed							Negative
VNAA0020	Ninh Binh	pangolins	Manis javanica	Sunda pangolin	3/6/2017	Female	VNAA0020.OST	oral swab	6/10/2019	Conventional PCR	Coronaviruses	Modified Watanabe et al, RdRp gene	Negative				Negative	Interpretation completed							Negative
VNAA0020	Ninh Binh	pangolins	Manis javanica	Sunda pangolin	3/6/2017	Female	VNAA0020.OST	oral swab	6/6/2019	Conventional PCR	Coronaviruses	Quan et al, RdRp gene	Negative				Negative	Interpretation completed							Negative
VNAA0020	Ninh Binh	pangolins	Manis javanica	Sunda pangolin	3/6/2017	Female	VNAA0020.OST	oral swab	3/25/2019	Conventional PCR	Filoviruses	Unpublished, UCD	Negative				Negative	Interpretation completed							Negative
VNAA0020	Ninh Binh	pangolins	Manis javanica	Sunda pangolin	3/6/2017	Female	VNAA0020.OST	oral swab	6/13/2019	Conventional PCR	Flaviviruses	Moureau et al, NS5 gene	Negative				Negative	Interpretation completed							Negative
VNAA0020	Ninh Binh	pangolins	Manis javanica	Sunda pangolin	3/6/2017	Female	VNAA0020.OST	oral swab	6/11/2019	Conventional PCR	Influenzas	Anthony et al, M gene	Negative				Negative	Interpretation completed							Negative
VNAA0020	Ninh Binh	pangolins	Manis javanica	Sunda pangolin	3/6/2017	Female	VNAA0020.OST	oral swab	6/11/2019	Conventional PCR	Influenzas	Liang unpublished CII, PB1 gene	Negative				Negative	Interpretation completed							Negative
VNAA0020	Ninh Binh	pangolins	Manis javanica	Sunda pangolin	3/6/2017	Female	VNAA0020.OST	oral swab	6/24/2019	Conventional PCR	Paramyxoviruses	Tong et al, PAR	Negative				Negative	Interpretation completed							Negative
VNAA0020	Ninh Binh	pangolins	Manis javanica	Sunda Pangolin	3/6/2017	Female	VNAA0020.OST	oral swab	8/13/2020	Real time PCR	Sarbeco viruses	Berlin, RdRp gene	Negative				Negative	Interpretation completed							Negative
VNAA0020	Ninh Binh	pangolins	Manis javanica	Sunda Pangolin	3/6/2017	Female	VNAA0020.OST	oral swab	8/13/2020	Real time PCR	Sarbeco viruses	Berlin, E gene	Negative				Negative	Interpretation completed							Negative
VNAA0020	Ninh Binh	pangolins	Manis javanica	Sunda Pangolin	3/6/2017	Female	VNAA0020.FET	feces	8/13/2020	Real time PCR	Sarbeco viruses	Berlin, RdRp gene	Negative				Negative	Interpretation completed							Negative
VNAA0020	Ninh Binh	pangolins	Manis javanica	Sunda Pangolin	3/6/2017	Female	VNAA0020.FET	feces	8/13/2020	Real time PCR	Sarbeco viruses	Berlin, E gene	Negative				Negative	Interpretation completed							Negative
VNAA0021	Ninh Binh	pangolins	Manis javanica	Sunda pangolin	3/6/2017	Male	VNAA0021.FET	feces	6/10/2019	Conventional PCR	Coronaviruses	Modified Watanabe et al, RdRp gene	Negative				Negative	Interpretation completed							Negative
VNAA0021	Ninh Binh	pangolins	Manis javanica	Sunda pangolin	3/6/2017	Male	VNAA0021.FET	feces	6/6/2019	Conventional PCR	Coronaviruses	Quan et al, RdRp gene	Negative				Negative	Interpretation completed							Negative
VNAA0021	Ninh Binh	pangolins	Manis javanica	Sunda pangolin	3/6/2017	Male	VNAA0021.FET	feces	3/25/2019	Conventional PCR	Filoviruses	Unpublished, UCD	Negative				Negative	Interpretation completed							Negative
VNAA0021	Ninh Binh	pangolins	Manis javanica	Sunda pangolin	3/6/2017	Male	VNAA0021.FET	feces	6/13/2019	Conventional PCR	Flaviviruses	Moureau et al, NS5 gene	Negative				Negative	Interpretation completed							Negative
VNAA0021	Ninh Binh	pangolins	Manis javanica	Sunda pangolin	3/6/2017	Male	VNAA0021.FET	feces	6/11/2019	Conventional PCR	Influenzas	Anthony et al, M gene	Negative				Negative	Interpretation completed							Negative
VNAA0021	Ninh Binh	pangolins	Manis javanica	Sunda pangolin	3/6/2017	Male	VNAA0021.FET	feces	6/11/2019	Conventional PCR	Influenzas	Liang unpublished CII, PB1 gene	Negative				Negative	Interpretation completed							Negative
VNAA0021	Ninh Binh	pangolins	Manis javanica	Sunda pangolin	3/6/2017	Male	VNAA0021.FET	feces	6/24/2019	Conventional PCR	Paramyxoviruses	Tong et al, PAR	Negative				Negative	Interpretation completed							Negative
VNAA0021	Ninh Binh	pangolins	Manis javanica	Sunda pangolin	3/6/2017	Male	VNAA0021.OST	oral swab	6/10/2019	Conventional PCR	Coronaviruses	Modified Watanabe et al, RdRp gene	Negative				Negative	Interpretation completed							Negative
VNAA0021	Ninh Binh	pangolins	Manis javanica	Sunda pangolin	3/6/2017	Male	VNAA0021.OST	oral swab	6/6/2019	Conventional PCR	Coronaviruses	Quan et al, RdRp gene	Negative				Negative	Interpretation completed							Negative
VNAA0021	Ninh Binh	pangolins	Manis javanica	Sunda pangolin	3/6/2017	Male	VNAA0021.OST	oral swab	3/25/2019	Conventional PCR	Filoviruses	Unpublished, UCD	Negative				Negative	Interpretation completed							Negative
VNAA0021	Ninh Binh	pangolins	Manis javanica	Sunda pangolin	3/6/2017	Male	VNAA0021.OST	oral swab	6/13/2019	Conventional PCR	Flaviviruses	Moureau et al, NS5 gene	Negative				Negative	Interpretation completed							Negative
VNAA0021	Ninh Binh	pangolins	Manis javanica	Sunda pangolin	3/6/2017	Male	VNAA0021.OST	oral swab	6/11/2019	Conventional PCR	Influenzas	Anthony et al, M gene	Negative				Negative	Interpretation completed							Negative
VNAA0021	Ninh Binh	pangolins	Manis javanica	Sunda pangolin	3/6/2017	Male	VNAA0021.OST	oral swab	6/11/2019	Conventional PCR	Influenzas	Liang unpublished CII, PB1 gene	Negative				Negative	Interpretation completed							Negative
VNAA0021	Ninh Binh	pangolins	Manis javanica	Sunda pangolin	3/6/2017	Male	VNAA0021.OST	oral swab	6/24/2019	Conventional PCR	Paramyxoviruses	Tong et al, PAR	Negative				Negative	Interpretation completed							Negative
VNAA0021	Ninh Binh	pangolins	Manis javanica	Sunda Pangolin	3/6/2017	Male	VNAA0021.OST	oral swab	8/13/2020	Real time PCR	Sarbeco viruses	Berlin, RdRp gene	Negative				Negative	Interpretation completed							Negative
VNAA0021	Ninh Binh	pangolins	Manis javanica	Sunda Pangolin	3/6/2017	Male	VNAA0021.OST	oral swab	8/13/2020	Real time PCR	Sarbeco viruses	Berlin, E gene	Negative				Negative	Interpretation completed							Negative
VNAA0021	Ninh Binh	pangolins	Manis javanica	Sunda Pangolin	3/6/2017	Male	VNAA0021.FET	feces	8/13/2020	Real time PCR	Sarbeco viruses	Berlin, RdRp gene	Negative				Negative	Interpretation completed							Negative
VNAA0021	Ninh Binh	pangolins	Manis javanica	Sunda Pangolin	3/6/2017	Male	VNAA0021.FET	feces	8/13/2020	Real time PCR	Sarbeco viruses	Berlin, E gene	Negative				Negative	Interpretation completed							Negative
VNAA0022	Ninh Binh	pangolins	Manis javanica	Sunda pangolin	3/6/2017	Female	VNAA0022.FET	feces	6/10/2019	Conventional PCR	Coronaviruses	Modified Watanabe et al, RdRp gene	Negative				Negative	Interpretation completed							Negative
VNAA0022	Ninh Binh	pangolins	Manis javanica	Sunda pangolin	3/6/2017	Female	VNAA0022.FET	feces	6/6/2019	Conventional PCR	Coronaviruses	Quan et al, RdRp gene	Negative				Negative	Interpretation completed							Negative
VNAA0022	Ninh Binh	pangolins	Manis javanica	Sunda pangolin	3/6/2017	Female	VNAA0022.FET	feces	3/25/2019	Conventional PCR	Filoviruses	Unpublished, UCD	Negative				Negative	Interpretation completed							Negative
VNAA0022	Ninh Binh	pangolins	Manis javanica	Sunda pangolin	3/6/2017	Female	VNAA0022.FET	feces	6/13/2019	Conventional PCR	Flaviviruses	Moureau et al, NS5 gene	Negative				Negative	Interpretation completed							Negative
VNAA0022	Ninh Binh	pangolins	Manis javanica	Sunda pangolin	3/6/2017	Female	VNAA0022.FET	feces	6/11/2019	Conventional PCR	Influenzas	Anthony et al, M gene	Negative				Negative	Interpretation completed							Negative
VNAA0022	Ninh Binh	pangolins	Manis javanica	Sunda pangolin	3/6/2017	Female	VNAA0022.FET	feces	6/11/2019	Conventional PCR	Influenzas	Liang unpublished CII, PB1 gene	Negative				Negative	Interpretation completed							Negative
VNAA0022	Ninh Binh	pangolins	Manis javanica	Sunda pangolin	3/6/2017	Female	VNAA0022.FET	feces	6/24/2019	Conventional PCR	Paramyxoviruses	Tong et al, PAR	Negative				Negative	Interpretation completed							Negative
VNAA0022	Ninh Binh	pangolins	Manis javanica	Sunda pangolin	3/6/2017	Female	VNAA0022.OST	oral swab	6/10/2019	Conventional PCR	Coronaviruses	Modified Watanabe et al, RdRp gene	Negative				Negative	Interpretation completed							Negative
VNAA0022	Ninh Binh	pangolins	Manis javanica	Sunda pangolin	3/6/2017	Female	VNAA0022.OST	oral swab	6/6/2019	Conventional PCR	Coronaviruses	Quan et al, RdRp gene	Negative				Negative	Interpretation completed							Negative
VNAA0022	Ninh Binh	pangolins	Manis javanica	Sunda pangolin	3/6/2017	Female	VNAA0022.OST	oral swab	3/25/2019	Conventional PCR	Filoviruses	Unpublished, UCD	Negative				Negative	Interpretation completed							Negative
VNAA0022	Ninh Binh	pangolins	Manis javanica	Sunda pangolin	3/6/2017	Female	VNAA0022.OST	oral swab	6/13/2019	Conventional PCR	Flaviviruses	Moureau et al, NS5 gene	Negative				Negative	Interpretation completed							Negative
VNAA0022	Ninh Binh	pangolins	Manis javanica	Sunda pangolin	3/6/2017	Female	VNAA0022.OST	oral swab	6/11/2019	Conventional PCR	Influenzas	Anthony et al, M gene	Negative				Negative	Interpretation completed							Negative
VNAA0022	Ninh Binh	pangolins	Manis javanica	Sunda pangolin	3/6/2017	Female	VNAA0022.OST	oral swab	6/11/2019	Conventional PCR	Influenzas	Liang unpublished CII, PB1 gene	Negative				Negative	Interpretation completed							Negative
VNAA0022	Ninh Binh	pangolins	Manis javanica	Sunda pangolin	3/6/2017	Female	VNAA0022.OST	oral swab	6/24/2019	Conventional PCR	Paramyxoviruses	Tong et al, PAR	Negative				Negative	Interpretation completed							Negative
VNAA0022	Ninh Binh	pangolins	Manis javanica	Sunda Pangolin	3/6/2017	Female	VNAA0022.OST	oral swab	8/13/2020	Real time PCR	Sarbeco viruses	Berlin, RdRp gene	Negative				Negative	Interpretation completed							Negative
VNAA0022	Ninh Binh	pangolins	Manis javanica	Sunda Pangolin	3/6/2017	Female	VNAA0022.OST	oral swab	8/13/2020	Real time PCR	Sarbeco viruses	Berlin, E gene	Negative				Negative	Interpretation completed							Negative
VNAA0022	Ninh Binh	pangolins	Manis javanica	Sunda Pangolin	3/6/2017	Female	VNAA0022.FET	feces	8/13/2020	Real time PCR	Sarbeco viruses	Berlin, RdRp gene	Negative				Negative	Interpretation completed							Negative
VNAA0022	Ninh Binh	pangolins	Manis javanica	Sunda Pangolin	3/6/2017	Female	VNAA0022.FET	feces	8/13/2020	Real time PCR	Sarbeco viruses	Berlin, E gene	Negative				Negative	Interpretation completed							Negative
VNAA0023	Ninh Binh	pangolins	Manis javanica	Sunda pangolin	3/6/2017	Female	VNAA0023.FET	feces	6/10/2019	Conventional PCR	Coronaviruses	Modified Watanabe et al, RdRp gene	Negative				Negative	Interpretation completed							Negative
VNAA0023	Ninh Binh	pangolins	Manis javanica	Sunda pangolin	3/6/2017	Female	VNAA0023.FET	feces	6/6/2019	Conventional PCR	Coronaviruses	Quan et al, RdRp gene	Negative				Negative	Interpretation completed							Negative
VNAA0023	Ninh Binh	pangolins	Manis javanica	Sunda pangolin	3/6/2017	Female	VNAA0023.FET	feces	3/25/2019	Conventional PCR	Filoviruses	Unpublished, UCD	Negative				Negative	Interpretation completed							Negative
VNAA0023	Ninh Binh	pangolins	Manis javanica	Sunda pangolin	3/6/2017	Female	VNAA0023.FET	feces	6/13/2019	Conventional PCR	Flaviviruses	Moureau et al, NS5 gene	Negative				Negative	Interpretation completed							Negative
VNAA0023	Ninh Binh	pangolins	Manis javanica	Sunda pangolin	3/6/2017	Female	VNAA0023.FET	feces	6/11/2019	Conventional PCR	Influenzas	Anthony et al, M gene	Negative				Negative	Interpretation completed							Negative
VNAA0023	Ninh Binh	pangolins	Manis javanica	Sunda pangolin	3/6/2017	Female	VNAA0023.FET	feces	6/11/2019	Conventional PCR	Influenzas	Liang unpublished CII, PB1 gene	Negative				Negative	Interpretation completed							Negative
VNAA0023	Ninh Binh	pangolins	Manis javanica	Sunda pangolin	3/6/2017	Female	VNAA0023.FET	feces	6/24/2019	Conventional PCR	Paramyxoviruses	Tong et al, PAR	Negative				Negative	Interpretation completed							Negative
VNAA0023	Ninh Binh	pangolins	Manis javanica	Sunda pangolin	3/6/2017	Female	VNAA0023.OST	oral swab	6/10/2019	Conventional PCR	Coronaviruses	Modified Watanabe et al, RdRp gene	Negative				Negative	Interpretation completed							Negative
VNAA0023	Ninh Binh	pangolins	Manis javanica	Sunda pangolin	3/6/2017	Female	VNAA0023.OST	oral swab	6/6/2019	Conventional PCR	Coronaviruses	Quan et al, RdRp gene	Negative				Negative	Interpretation completed							Negative
VNAA0023	Ninh Binh	pangolins	Manis javanica	Sunda pangolin	3/6/2017	Female	VNAA0023.OST	oral swab	3/25/2019	Conventional PCR	Filoviruses	Unpublished, UCD	Negative				Negative	Interpretation completed							Negative
VNAA0023	Ninh Binh	pangolins	Manis javanica	Sunda pangolin	3/6/2017	Female	VNAA0023.OST	oral swab	6/13/2019	Conventional PCR	Flaviviruses	Moureau et al, NS5 gene	Negative				Negative	Interpretation completed							Negative
VNAA0023	Ninh Binh	pangolins	Manis javanica	Sunda pangolin	3/6/2017	Female	VNAA0023.OST	oral swab	6/11/2019	Conventional PCR	Influenzas	Anthony et al, M gene	Negative				Negative	Interpretation completed							Negative
VNAA0023	Ninh Binh	pangolins	Manis javanica	Sunda pangolin	3/6/2017	Female	VNAA0023.OST	oral swab	6/11/2019	Conventional PCR	Influenzas	Liang unpublished CII, PB1 gene	Negative				Negative	Interpretation completed							Negative
VNAA0023	Ninh Binh	pangolins	Manis javanica	Sunda pangolin	3/6/2017	Female	VNAA0023.OST	oral swab	6/24/2019	Conventional PCR	Paramyxoviruses	Tong et al, PAR	Negative				Negative	Interpretation completed							Negative
VNAA0023	Ninh Binh	pangolins	Manis javanica	Sunda Pangolin	3/6/2017	Female	VNAA0023.OST	oral swab	8/13/2020	Real time PCR	Sarbeco viruses	Berlin, RdRp gene	Negative				Negative	Interpretation completed							Negative
VNAA0023	Ninh Binh	pangolins	Manis javanica	Sunda Pangolin	3/6/2017	Female	VNAA0023.OST	oral swab	8/13/2020	Real time PCR	Sarbeco viruses	Berlin, E gene	Negative				Negative	Interpretation completed							Negative
VNAA0023	Ninh Binh	pangolins	Manis javanica	Sunda Pangolin	3/6/2017	Female	VNAA0023.FET	feces	8/13/2020	Real time PCR	Sarbeco viruses	Berlin, RdRp gene	Negative				Negative	Interpretation completed							Negative
VNAA0023	Ninh Binh	pangolins	Manis javanica	Sunda Pangolin	3/6/2017	Female	VNAA0023.FET	feces	8/13/2020	Real time PCR	Sarbeco viruses	Berlin, E gene	Negative				Negative	Interpretation completed							Negative
VNAA0024	Ninh Binh	pangolins	Manis javanica	Sunda pangolin	4/12/2017	Male	VNAA0024.FET	feces	6/10/2019	Conventional PCR	Coronaviruses	Modified Watanabe et al, RdRp gene	Negative				Negative	Interpretation completed							Negative
VNAA0024	Ninh Binh	pangolins	Manis javanica	Sunda pangolin	4/12/2017	Male	VNAA0024.FET	feces	6/6/2019	Conventional PCR	Coronaviruses	Quan et al, RdRp gene	Negative				Negative	Interpretation completed							Negative
VNAA0024	Ninh Binh	pangolins	Manis javanica	Sunda pangolin	4/12/2017	Male	VNAA0024.FET	feces	3/25/2019	Conventional PCR	Filoviruses	Unpublished, UCD	Negative				Negative	Interpretation completed							Negative
VNAA0024	Ninh Binh	pangolins	Manis javanica	Sunda pangolin	4/12/2017	Male	VNAA0024.FET	feces	6/13/2019	Conventional PCR	Flaviviruses	Moureau et al, NS5 gene	Negative				Negative	Interpretation completed							Negative
VNAA0024	Ninh Binh	pangolins	Manis javanica	Sunda pangolin	4/12/2017	Male	VNAA0024.FET	feces	6/11/2019	Conventional PCR	Influenzas	Anthony et al, M gene	Negative				Negative	Interpretation completed							Negative
VNAA0024	Ninh Binh	pangolins	Manis javanica	Sunda pangolin	4/12/2017	Male	VNAA0024.FET	feces	6/11/2019	Conventional PCR	Influenzas	Liang unpublished CII, PB1 gene	Negative				Negative	Interpretation completed							Negative
VNAA0024	Ninh Binh	pangolins	Manis javanica	Sunda pangolin	4/12/2017	Male	VNAA0024.FET	feces	6/24/2019	Conventional PCR	Paramyxoviruses	Tong et al, PAR	Negative				Negative	Interpretation completed							Negative
VNAA0024	Ninh Binh	pangolins	Manis javanica	Sunda pangolin	4/12/2017	Male	VNAA0024.OST	oral swab	11/7/2018	Conventional PCR	Coronaviruses	Modified Watanabe et al, RdRp gene	Negative				Negative	Interpretation completed							Negative
VNAA0024	Ninh Binh	pangolins	Manis javanica	Sunda pangolin	4/12/2017	Male	VNAA0024.OST	oral swab	11/16/2018	Conventional PCR	Coronaviruses	Quan et al, RdRp gene	Negative				Negative	Interpretation completed							Negative
VNAA0024	Ninh Binh	pangolins	Manis javanica	Sunda pangolin	4/12/2017	Male	VNAA0024.OST	oral swab	12/10/2018	Conventional PCR	Filoviruses	Unpublished, UCD	Negative				Negative	Interpretation completed							Negative
VNAA0024	Ninh Binh	pangolins	Manis javanica	Sunda pangolin	4/12/2017	Male	VNAA0024.OST	oral swab	10/13/2018	Conventional PCR	Flaviviruses	Moureau et al, NS5 gene	Negative				Negative	Interpretation completed							Negative
VNAA0024	Ninh Binh	pangolins	Manis javanica	Sunda pangolin	4/12/2017	Male	VNAA0024.OST	oral swab	11/24/2018	Conventional PCR	Influenzas	Anthony et al, M gene	Negative				Negative	Interpretation completed							Negative
VNAA0024	Ninh Binh	pangolins	Manis javanica	Sunda pangolin	4/12/2017	Male	VNAA0024.OST	oral swab	12/12/2018	Conventional PCR	Influenzas	Liang unpublished CII, PB1 gene	Negative				Negative	Interpretation completed							Negative
VNAA0024	Ninh Binh	pangolins	Manis javanica	Sunda pangolin	4/12/2017	Male	VNAA0024.OST	oral swab	11/26/2018	Conventional PCR	Paramyxoviruses	Tong et al, PAR	Negative				Negative	Interpretation completed							Negative
VNAA0024	Ninh Binh	pangolins	Manis javanica	Sunda Pangolin	4/12/2017	Male	VNAA0024.OST	oral swab	8/13/2020	Real time PCR	Sarbeco viruses	Berlin, RdRp gene	Negative				Negative	Interpretation completed							Negative
VNAA0024	Ninh Binh	pangolins	Manis javanica	Sunda Pangolin	4/12/2017	Male	VNAA0024.OST	oral swab	8/13/2020	Real time PCR	Sarbeco viruses	Berlin, E gene	Negative				Negative	Interpretation completed							Negative
VNAA0024	Ninh Binh	pangolins	Manis javanica	Sunda Pangolin	4/12/2017	Male	VNAA0024.FET	feces	8/13/2020	Real time PCR	Sarbeco viruses	Berlin, RdRp gene	Negative				Negative	Interpretation completed							Negative
VNAA0024	Ninh Binh	pangolins	Manis javanica	Sunda Pangolin	4/12/2017	Male	VNAA0024.FET	feces	8/13/2020	Real time PCR	Sarbeco viruses	Berlin, E gene	Negative				Negative	Interpretation completed							Negative
VNAA0025	Ninh Binh	pangolins	Manis javanica	Sunda Pangolin	4/12/2017	Female	VNAA0025.FET	feces	8/13/2020	Real time PCR	Sarbeco viruses	Berlin, RdRp gene	Negative				Negative	Interpretation completed							Negative
VNAA0025	Ninh Binh	pangolins	Manis javanica	Sunda Pangolin	4/12/2017	Female	VNAA0025.FET	feces	8/13/2020	Real time PCR	Sarbeco viruses	Berlin, E gene	Negative				Negative	Interpretation completed							Negative
VNAA0025	Ninh Binh	pangolins	Manis javanica	Sunda Pangolin	4/12/2017	Female	VNAA0025.FET	feces	7/2/2020	Conventional PCR	Coronaviruses	Watanabe et al, RdRp gene	Negative				Negative	Interpretation completed							Negative
VNAA0025	Ninh Binh	pangolins	Manis javanica	Sunda Pangolin	4/12/2017	Female	VNAA0025.FET	feces	6/26/2020	Conventional PCR	Coronaviruses	Quan et al, RdRp gene	Negative				Negative	Interpretation completed							Negative
VNAA0026	Ninh Binh	pangolins	Manis javanica	Sunda pangolin	4/12/2017	Male	VNAA0026.RST	rectal swab	11/7/2018	Conventional PCR	Coronaviruses	Modified Watanabe et al, RdRp gene	Negative				Negative	Interpretation completed							Negative
VNAA0026	Ninh Binh	pangolins	Manis javanica	Sunda pangolin	4/12/2017	Male	VNAA0026.RST	rectal swab	11/16/2018	Conventional PCR	Coronaviruses	Quan et al, RdRp gene	Negative				Negative	Interpretation completed							Negative
VNAA0026	Ninh Binh	pangolins	Manis javanica	Sunda pangolin	4/12/2017	Male	VNAA0026.RST	rectal swab	12/10/2018	Conventional PCR	Filoviruses	Unpublished, UCD	Negative				Negative	Interpretation completed							Negative
VNAA0026	Ninh Binh	pangolins	Manis javanica	Sunda pangolin	4/12/2017	Male	VNAA0026.RST	rectal swab	10/13/2018	Conventional PCR	Flaviviruses	Moureau et al, NS5 gene	Negative				Negative	Interpretation completed							Negative
VNAA0026	Ninh Binh	pangolins	Manis javanica	Sunda pangolin	4/12/2017	Male	VNAA0026.RST	rectal swab	11/24/2018	Conventional PCR	Influenzas	Anthony et al, M gene	Negative				Negative	Interpretation completed							Negative
VNAA0026	Ninh Binh	pangolins	Manis javanica	Sunda pangolin	4/12/2017	Male	VNAA0026.RST	rectal swab	12/12/2018	Conventional PCR	Influenzas	Liang unpublished CII, PB1 gene	Negative				Negative	Interpretation completed							Negative
VNAA0026	Ninh Binh	pangolins	Manis javanica	Sunda pangolin	4/12/2017	Male	VNAA0026.RST	rectal swab	11/26/2018	Conventional PCR	Paramyxoviruses	Tong et al, PAR	Negative				Negative	Interpretation completed							Negative
VNAA0026	Ninh Binh	pangolins	Manis javanica	Sunda Pangolin	4/12/2017	Male	VNAA0026.RST	rectal swab	8/13/2020	Real time PCR	Sarbeco viruses	Berlin, RdRp gene	Negative				Negative	Interpretation completed							Negative
VNAA0026	Ninh Binh	pangolins	Manis javanica	Sunda Pangolin	4/12/2017	Male	VNAA0026.RST	rectal swab	8/13/2020	Real time PCR	Sarbeco viruses	Berlin, E gene	Negative				Negative	Interpretation completed							Negative
VNAA0027	Ninh Binh	pangolins	Manis javanica	Sunda pangolin	4/12/2017	Female	VNAA0027.OST	oral swab	11/7/2018	Conventional PCR	Coronaviruses	Modified Watanabe et al, RdRp gene	Negative				Negative	Interpretation completed							Negative
VNAA0027	Ninh Binh	pangolins	Manis javanica	Sunda pangolin	4/12/2017	Female	VNAA0027.OST	oral swab	11/16/2018	Conventional PCR	Coronaviruses	Quan et al, RdRp gene	Negative				Negative	Interpretation completed							Negative
VNAA0027	Ninh Binh	pangolins	Manis javanica	Sunda pangolin	4/12/2017	Female	VNAA0027.OST	oral swab	12/10/2018	Conventional PCR	Filoviruses	Unpublished, UCD	Negative				Negative	Interpretation completed							Negative
VNAA0027	Ninh Binh	pangolins	Manis javanica	Sunda pangolin	4/12/2017	Female	VNAA0027.OST	oral swab	10/13/2018	Conventional PCR	Flaviviruses	Moureau et al, NS5 gene	Negative				Negative	Interpretation completed							Negative
VNAA0027	Ninh Binh	pangolins	Manis javanica	Sunda pangolin	4/12/2017	Female	VNAA0027.OST	oral swab	11/24/2018	Conventional PCR	Influenzas	Anthony et al, M gene	Negative				Negative	Interpretation completed							Negative
VNAA0027	Ninh Binh	pangolins	Manis javanica	Sunda pangolin	4/12/2017	Female	VNAA0027.OST	oral swab	12/12/2018	Conventional PCR	Influenzas	Liang unpublished CII, PB1 gene	Negative				Negative	Interpretation completed							Negative
VNAA0027	Ninh Binh	pangolins	Manis javanica	Sunda pangolin	4/12/2017	Female	VNAA0027.OST	oral swab	11/26/2018	Conventional PCR	Paramyxoviruses	Tong et al, PAR	Negative				Negative	Interpretation completed							Negative
VNAA0027	Ninh Binh	pangolins	Manis javanica	Sunda pangolin	4/12/2017	Female	VNAA0027.RST	rectal swab	11/7/2018	Conventional PCR	Coronaviruses	Modified Watanabe et al, RdRp gene	Negative				Negative	Interpretation completed							Negative
VNAA0027	Ninh Binh	pangolins	Manis javanica	Sunda pangolin	4/12/2017	Female	VNAA0027.RST	rectal swab	11/16/2018	Conventional PCR	Coronaviruses	Quan et al, RdRp gene	Negative				Negative	Interpretation completed							Negative
VNAA0027	Ninh Binh	pangolins	Manis javanica	Sunda pangolin	4/12/2017	Female	VNAA0027.RST	rectal swab	12/10/2018	Conventional PCR	Filoviruses	Unpublished, UCD	Negative				Negative	Interpretation completed							Negative
VNAA0027	Ninh Binh	pangolins	Manis javanica	Sunda pangolin	4/12/2017	Female	VNAA0027.RST	rectal swab	10/13/2018	Conventional PCR	Flaviviruses	Moureau et al, NS5 gene	Negative				Negative	Interpretation completed							Negative
VNAA0027	Ninh Binh	pangolins	Manis javanica	Sunda pangolin	4/12/2017	Female	VNAA0027.RST	rectal swab	11/24/2018	Conventional PCR	Influenzas	Anthony et al, M gene	Negative				Negative	Interpretation completed							Negative
VNAA0027	Ninh Binh	pangolins	Manis javanica	Sunda pangolin	4/12/2017	Female	VNAA0027.RST	rectal swab	12/12/2018	Conventional PCR	Influenzas	Liang unpublished CII, PB1 gene	Negative				Negative	Interpretation completed							Negative
VNAA0027	Ninh Binh	pangolins	Manis javanica	Sunda pangolin	4/12/2017	Female	VNAA0027.RST	rectal swab	11/26/2018	Conventional PCR	Paramyxoviruses	Tong et al, PAR	Negative				Negative	Interpretation completed							Negative
VNAA0027	Ninh Binh	pangolins	Manis javanica	Sunda Pangolin	4/12/2017	Female	VNAA0027.RST	rectal swab	8/13/2020	Real time PCR	Sarbeco viruses	Berlin, RdRp gene	Negative				Negative	Interpretation completed							Negative
VNAA0027	Ninh Binh	pangolins	Manis javanica	Sunda Pangolin	4/12/2017	Female	VNAA0027.RST	rectal swab	8/13/2020	Real time PCR	Sarbeco viruses	Berlin, E gene	Negative				Negative	Interpretation completed							Negative
VNAA0027	Ninh Binh	pangolins	Manis javanica	Sunda Pangolin	4/12/2017	Female	VNAA0027.OST	oral swab	8/13/2020	Real time PCR	Sarbeco viruses	Berlin, RdRp gene	Negative				Negative	Interpretation completed							Negative
VNAA0027	Ninh Binh	pangolins	Manis javanica	Sunda Pangolin	4/12/2017	Female	VNAA0027.OST	oral swab	8/13/2020	Real time PCR	Sarbeco viruses	Berlin, E gene	Negative				Negative	Interpretation completed							Negative
VNAA0028	Ninh Binh	pangolins	Manis javanica	Sunda pangolin	4/12/2017	Female	VNAA0028.OST	oral swab	11/7/2018	Conventional PCR	Coronaviruses	Modified Watanabe et al, RdRp gene	Negative				Negative	Interpretation completed							Negative
VNAA0028	Ninh Binh	pangolins	Manis javanica	Sunda pangolin	4/12/2017	Female	VNAA0028.OST	oral swab	11/16/2018	Conventional PCR	Coronaviruses	Quan et al, RdRp gene	Negative				Negative	Interpretation completed							Negative
VNAA0028	Ninh Binh	pangolins	Manis javanica	Sunda pangolin	4/12/2017	Female	VNAA0028.OST	oral swab	12/10/2018	Conventional PCR	Filoviruses	Unpublished, UCD	Negative				Negative	Interpretation completed							Negative
VNAA0028	Ninh Binh	pangolins	Manis javanica	Sunda pangolin	4/12/2017	Female	VNAA0028.OST	oral swab	10/13/2018	Conventional PCR	Flaviviruses	Moureau et al, NS5 gene	Negative				Negative	Interpretation completed							Negative
VNAA0028	Ninh Binh	pangolins	Manis javanica	Sunda pangolin	4/12/2017	Female	VNAA0028.OST	oral swab	11/24/2018	Conventional PCR	Influenzas	Anthony et al, M gene	Negative				Negative	Interpretation completed							Negative
VNAA0028	Ninh Binh	pangolins	Manis javanica	Sunda pangolin	4/12/2017	Female	VNAA0028.OST	oral swab	12/12/2018	Conventional PCR	Influenzas	Liang unpublished CII, PB1 gene	Negative				Negative	Interpretation completed							Negative
VNAA0028	Ninh Binh	pangolins	Manis javanica	Sunda pangolin	4/12/2017	Female	VNAA0028.OST	oral swab	11/26/2018	Conventional PCR	Paramyxoviruses	Tong et al, PAR	Negative				Negative	Interpretation completed							Negative
VNAA0028	Ninh Binh	pangolins	Manis javanica	Sunda pangolin	4/12/2017	Female	VNAA0028.RST	rectal swab	11/7/2018	Conventional PCR	Coronaviruses	Modified Watanabe et al, RdRp gene	Negative				Negative	Interpretation completed							Negative
VNAA0028	Ninh Binh	pangolins	Manis javanica	Sunda pangolin	4/12/2017	Female	VNAA0028.RST	rectal swab	11/16/2018	Conventional PCR	Coronaviruses	Quan et al, RdRp gene	Negative				Negative	Interpretation completed							Negative
VNAA0028	Ninh Binh	pangolins	Manis javanica	Sunda pangolin	4/12/2017	Female	VNAA0028.RST	rectal swab	12/10/2018	Conventional PCR	Filoviruses	Unpublished, UCD	Negative				Negative	Interpretation completed							Negative
VNAA0028	Ninh Binh	pangolins	Manis javanica	Sunda pangolin	4/12/2017	Female	VNAA0028.RST	rectal swab	10/13/2018	Conventional PCR	Flaviviruses	Moureau et al, NS5 gene	Negative				Negative	Interpretation completed							Negative
VNAA0028	Ninh Binh	pangolins	Manis javanica	Sunda pangolin	4/12/2017	Female	VNAA0028.RST	rectal swab	11/24/2018	Conventional PCR	Influenzas	Anthony et al, M gene	Negative				Negative	Interpretation completed							Negative
VNAA0028	Ninh Binh	pangolins	Manis javanica	Sunda pangolin	4/12/2017	Female	VNAA0028.RST	rectal swab	12/12/2018	Conventional PCR	Influenzas	Liang unpublished CII, PB1 gene	Negative				Negative	Interpretation completed							Negative
VNAA0028	Ninh Binh	pangolins	Manis javanica	Sunda pangolin	4/12/2017	Female	VNAA0028.RST	rectal swab	11/26/2018	Conventional PCR	Paramyxoviruses	Tong et al, PAR	Negative				Negative	Interpretation completed							Negative
VNAA0028	Ninh Binh	pangolins	Manis javanica	Sunda Pangolin	4/12/2017	Female	VNAA0028.RST	rectal swab	8/13/2020	Real time PCR	Sarbeco viruses	Berlin, RdRp gene	Negative				Negative	Interpretation completed							Negative
VNAA0028	Ninh Binh	pangolins	Manis javanica	Sunda Pangolin	4/12/2017	Female	VNAA0028.RST	rectal swab	8/13/2020	Real time PCR	Sarbeco viruses	Berlin, E gene	Negative				Negative	Interpretation completed							Negative
VNAA0028	Ninh Binh	pangolins	Manis javanica	Sunda Pangolin	4/12/2017	Female	VNAA0028.OST	oral swab	8/13/2020	Real time PCR	Sarbeco viruses	Berlin, RdRp gene	Negative				Negative	Interpretation completed							Negative
VNAA0028	Ninh Binh	pangolins	Manis javanica	Sunda Pangolin	4/12/2017	Female	VNAA0028.OST	oral swab	8/13/2020	Real time PCR	Sarbeco viruses	Berlin, E gene	Negative				Negative	Interpretation completed							Negative
VNAA0029	Ninh Binh	pangolins	Manis javanica	Sunda pangolin	4/12/2017	Male	VNAA0029.OST	oral swab	11/7/2018	Conventional PCR	Coronaviruses	Modified Watanabe et al, RdRp gene	Negative				Negative	Interpretation completed							Negative
VNAA0029	Ninh Binh	pangolins	Manis javanica	Sunda pangolin	4/12/2017	Male	VNAA0029.OST	oral swab	11/16/2018	Conventional PCR	Coronaviruses	Quan et al, RdRp gene	Negative				Negative	Interpretation completed							Negative
VNAA0029	Ninh Binh	pangolins	Manis javanica	Sunda pangolin	4/12/2017	Male	VNAA0029.OST	oral swab	12/10/2018	Conventional PCR	Filoviruses	Unpublished, UCD	Negative				Negative	Interpretation completed							Negative
VNAA0029	Ninh Binh	pangolins	Manis javanica	Sunda pangolin	4/12/2017	Male	VNAA0029.OST	oral swab	10/13/2018	Conventional PCR	Flaviviruses	Moureau et al, NS5 gene	Negative				Negative	Interpretation completed							Negative
VNAA0029	Ninh Binh	pangolins	Manis javanica	Sunda pangolin	4/12/2017	Male	VNAA0029.OST	oral swab	11/24/2018	Conventional PCR	Influenzas	Anthony et al, M gene	Negative				Negative	Interpretation completed							Negative
VNAA0029	Ninh Binh	pangolins	Manis javanica	Sunda pangolin	4/12/2017	Male	VNAA0029.OST	oral swab	12/12/2018	Conventional PCR	Influenzas	Liang unpublished CII, PB1 gene	Negative				Negative	Interpretation completed							Negative
VNAA0029	Ninh Binh	pangolins	Manis javanica	Sunda pangolin	4/12/2017	Male	VNAA0029.OST	oral swab	11/26/2018	Conventional PCR	Paramyxoviruses	Tong et al, PAR	Negative				Negative	Interpretation completed							Negative
VNAA0029	Ninh Binh	pangolins	Manis javanica	Sunda Pangolin	4/12/2017	Male	VNAA0029.OST	oral swab	8/13/2020	Real time PCR	Sarbeco viruses	Berlin, RdRp gene	Negative				Negative	Interpretation completed							Negative
VNAA0029	Ninh Binh	pangolins	Manis javanica	Sunda Pangolin	4/12/2017	Male	VNAA0029.OST	oral swab	8/13/2020	Real time PCR	Sarbeco viruses	Berlin, E gene	Negative				Negative	Interpretation completed							Negative
VNAA0030	Ninh Binh	pangolins	Manis javanica	Sunda pangolin	4/12/2017	Female	VNAA0030.OST	oral swab	11/7/2018	Conventional PCR	Coronaviruses	Modified Watanabe et al, RdRp gene	Negative				Negative	Interpretation completed							Negative
VNAA0030	Ninh Binh	pangolins	Manis javanica	Sunda pangolin	4/12/2017	Female	VNAA0030.OST	oral swab	11/16/2018	Conventional PCR	Coronaviruses	Quan et al, RdRp gene	Negative				Negative	Interpretation completed							Negative
VNAA0030	Ninh Binh	pangolins	Manis javanica	Sunda pangolin	4/12/2017	Female	VNAA0030.OST	oral swab	12/10/2018	Conventional PCR	Filoviruses	Unpublished, UCD	Negative				Negative	Interpretation completed							Negative
VNAA0030	Ninh Binh	pangolins	Manis javanica	Sunda pangolin	4/12/2017	Female	VNAA0030.OST	oral swab	10/13/2018	Conventional PCR	Flaviviruses	Moureau et al, NS5 gene	Negative				Negative	Interpretation completed							Negative
VNAA0030	Ninh Binh	pangolins	Manis javanica	Sunda pangolin	4/12/2017	Female	VNAA0030.OST	oral swab	11/24/2018	Conventional PCR	Influenzas	Anthony et al, M gene	Negative				Negative	Interpretation completed							Negative
VNAA0030	Ninh Binh	pangolins	Manis javanica	Sunda pangolin	4/12/2017	Female	VNAA0030.OST	oral swab	12/12/2018	Conventional PCR	Influenzas	Liang unpublished CII, PB1 gene	Negative				Negative	Interpretation completed							Negative
VNAA0030	Ninh Binh	pangolins	Manis javanica	Sunda pangolin	4/12/2017	Female	VNAA0030.OST	oral swab	11/26/2018	Conventional PCR	Paramyxoviruses	Tong et al, PAR	Negative				Negative	Interpretation completed							Negative
VNAA0030	Ninh Binh	pangolins	Manis javanica	Sunda pangolin	4/12/2017	Female	VNAA0030.RST	rectal swab	11/7/2018	Conventional PCR	Coronaviruses	Modified Watanabe et al, RdRp gene	Negative				Negative	Interpretation completed							Negative
VNAA0030	Ninh Binh	pangolins	Manis javanica	Sunda pangolin	4/12/2017	Female	VNAA0030.RST	rectal swab	11/16/2018	Conventional PCR	Coronaviruses	Quan et al, RdRp gene	Negative				Negative	Interpretation completed							Negative
VNAA0030	Ninh Binh	pangolins	Manis javanica	Sunda pangolin	4/12/2017	Female	VNAA0030.RST	rectal swab	12/10/2018	Conventional PCR	Filoviruses	Unpublished, UCD	Negative				Negative	Interpretation completed							Negative
VNAA0030	Ninh Binh	pangolins	Manis javanica	Sunda pangolin	4/12/2017	Female	VNAA0030.RST	rectal swab	10/13/2018	Conventional PCR	Flaviviruses	Moureau et al, NS5 gene	Negative				Negative	Interpretation completed							Negative
VNAA0030	Ninh Binh	pangolins	Manis javanica	Sunda pangolin	4/12/2017	Female	VNAA0030.RST	rectal swab	11/24/2018	Conventional PCR	Influenzas	Anthony et al, M gene	Negative				Negative	Interpretation completed							Negative
VNAA0030	Ninh Binh	pangolins	Manis javanica	Sunda pangolin	4/12/2017	Female	VNAA0030.RST	rectal swab	12/12/2018	Conventional PCR	Influenzas	Liang unpublished CII, PB1 gene	Negative				Negative	Interpretation completed							Negative
VNAA0030	Ninh Binh	pangolins	Manis javanica	Sunda pangolin	4/12/2017	Female	VNAA0030.RST	rectal swab	11/26/2018	Conventional PCR	Paramyxoviruses	Tong et al, PAR	Negative				Negative	Interpretation completed							Negative
VNAA0030	Ninh Binh	pangolins	Manis javanica	Sunda Pangolin	4/12/2017	Female	VNAA0030.RST	rectal swab	8/13/2020	Real time PCR	Sarbeco viruses	Berlin, RdRp gene	Negative				Negative	Interpretation completed							Negative
VNAA0030	Ninh Binh	pangolins	Manis javanica	Sunda Pangolin	4/12/2017	Female	VNAA0030.RST	rectal swab	8/13/2020	Real time PCR	Sarbeco viruses	Berlin, E gene	Negative				Negative	Interpretation completed							Negative
VNAA0030	Ninh Binh	pangolins	Manis javanica	Sunda Pangolin	4/12/2017	Female	VNAA0030.OST	oral swab	8/13/2020	Real time PCR	Sarbeco viruses	Berlin, RdRp gene	Negative				Negative	Interpretation completed							Negative
VNAA0030	Ninh Binh	pangolins	Manis javanica	Sunda Pangolin	4/12/2017	Female	VNAA0030.OST	oral swab	8/13/2020	Real time PCR	Sarbeco viruses	Berlin, E gene	Negative				Negative	Interpretation completed							Negative
VNAA0031	Ninh Binh	pangolins	Manis javanica	Sunda pangolin	4/12/2017	Female	VNAA0031.OST	oral swab	11/7/2018	Conventional PCR	Coronaviruses	Modified Watanabe et al, RdRp gene	Negative				Negative	Interpretation completed							Negative
VNAA0031	Ninh Binh	pangolins	Manis javanica	Sunda pangolin	4/12/2017	Female	VNAA0031.OST	oral swab	11/16/2018	Conventional PCR	Coronaviruses	Quan et al, RdRp gene	Negative				Negative	Interpretation completed							Negative
VNAA0031	Ninh Binh	pangolins	Manis javanica	Sunda pangolin	4/12/2017	Female	VNAA0031.OST	oral swab	12/10/2018	Conventional PCR	Filoviruses	Unpublished, UCD	Negative				Negative	Interpretation completed							Negative
VNAA0031	Ninh Binh	pangolins	Manis javanica	Sunda pangolin	4/12/2017	Female	VNAA0031.OST	oral swab	10/13/2018	Conventional PCR	Flaviviruses	Moureau et al, NS5 gene	Negative				Negative	Interpretation completed							Negative
VNAA0031	Ninh Binh	pangolins	Manis javanica	Sunda pangolin	4/12/2017	Female	VNAA0031.OST	oral swab	11/24/2018	Conventional PCR	Influenzas	Anthony et al, M gene	Negative				Negative	Interpretation completed							Negative
VNAA0031	Ninh Binh	pangolins	Manis javanica	Sunda pangolin	4/12/2017	Female	VNAA0031.OST	oral swab	12/12/2018	Conventional PCR	Influenzas	Liang unpublished CII, PB1 gene	Negative				Negative	Interpretation completed							Negative
VNAA0031	Ninh Binh	pangolins	Manis javanica	Sunda pangolin	4/12/2017	Female	VNAA0031.OST	oral swab	11/26/2018	Conventional PCR	Paramyxoviruses	Tong et al, PAR	Negative				Negative	Interpretation completed							Negative
VNAA0031	Ninh Binh	pangolins	Manis javanica	Sunda pangolin	4/12/2017	Female	VNAA0031.RST	rectal swab	11/7/2018	Conventional PCR	Coronaviruses	Modified Watanabe et al, RdRp gene	Negative				Negative	Interpretation completed							Negative
VNAA0031	Ninh Binh	pangolins	Manis javanica	Sunda pangolin	4/12/2017	Female	VNAA0031.RST	rectal swab	11/16/2018	Conventional PCR	Coronaviruses	Quan et al, RdRp gene	Negative				Negative	Interpretation completed							Negative
VNAA0031	Ninh Binh	pangolins	Manis javanica	Sunda pangolin	4/12/2017	Female	VNAA0031.RST	rectal swab	12/10/2018	Conventional PCR	Filoviruses	Unpublished, UCD	Negative				Negative	Interpretation completed							Negative
VNAA0031	Ninh Binh	pangolins	Manis javanica	Sunda pangolin	4/12/2017	Female	VNAA0031.RST	rectal swab	10/13/2018	Conventional PCR	Flaviviruses	Moureau et al, NS5 gene	Negative				Negative	Interpretation completed							Negative
VNAA0031	Ninh Binh	pangolins	Manis javanica	Sunda pangolin	4/12/2017	Female	VNAA0031.RST	rectal swab	11/24/2018	Conventional PCR	Influenzas	Anthony et al, M gene	Negative				Negative	Interpretation completed							Negative
VNAA0031	Ninh Binh	pangolins	Manis javanica	Sunda pangolin	4/12/2017	Female	VNAA0031.RST	rectal swab	12/12/2018	Conventional PCR	Influenzas	Liang unpublished CII, PB1 gene	Negative				Negative	Interpretation completed							Negative
VNAA0031	Ninh Binh	pangolins	Manis javanica	Sunda pangolin	4/12/2017	Female	VNAA0031.RST	rectal swab	11/26/2018	Conventional PCR	Paramyxoviruses	Tong et al, PAR	Negative				Negative	Interpretation completed							Negative
VNAA0031	Ninh Binh	pangolins	Manis javanica	Sunda Pangolin	4/12/2017	Female	VNAA0031.RST	rectal swab	8/13/2020	Real time PCR	Sarbeco viruses	Berlin, RdRp gene	Negative				Negative	Interpretation completed							Negative
VNAA0031	Ninh Binh	pangolins	Manis javanica	Sunda Pangolin	4/12/2017	Female	VNAA0031.RST	rectal swab	8/13/2020	Real time PCR	Sarbeco viruses	Berlin, E gene	Negative				Negative	Interpretation completed							Negative
VNAA0031	Ninh Binh	pangolins	Manis javanica	Sunda Pangolin	4/12/2017	Female	VNAA0031.OST	oral swab	8/13/2020	Real time PCR	Sarbeco viruses	Berlin, RdRp gene	Negative				Negative	Interpretation completed							Negative
VNAA0031	Ninh Binh	pangolins	Manis javanica	Sunda Pangolin	4/12/2017	Female	VNAA0031.OST	oral swab	8/13/2020	Real time PCR	Sarbeco viruses	Berlin, E gene	Negative				Negative	Interpretation completed							Negative
VNAA0032	Ninh Binh	pangolins	Manis javanica	Sunda pangolin	4/12/2017	Female	VNAA0032.OST	oral swab	11/7/2018	Conventional PCR	Coronaviruses	Modified Watanabe et al, RdRp gene	Negative				Negative	Interpretation completed							Negative
VNAA0032	Ninh Binh	pangolins	Manis javanica	Sunda pangolin	4/12/2017	Female	VNAA0032.OST	oral swab	11/16/2018	Conventional PCR	Coronaviruses	Quan et al, RdRp gene	Negative				Negative	Interpretation completed							Negative
VNAA0032	Ninh Binh	pangolins	Manis javanica	Sunda pangolin	4/12/2017	Female	VNAA0032.OST	oral swab	12/10/2018	Conventional PCR	Filoviruses	Unpublished, UCD	Negative				Negative	Interpretation completed							Negative
VNAA0032	Ninh Binh	pangolins	Manis javanica	Sunda pangolin	4/12/2017	Female	VNAA0032.OST	oral swab	10/13/2018	Conventional PCR	Flaviviruses	Moureau et al, NS5 gene	Negative				Negative	Interpretation completed							Negative
VNAA0032	Ninh Binh	pangolins	Manis javanica	Sunda pangolin	4/12/2017	Female	VNAA0032.OST	oral swab	11/24/2018	Conventional PCR	Influenzas	Anthony et al, M gene	Negative				Negative	Interpretation completed							Negative
VNAA0032	Ninh Binh	pangolins	Manis javanica	Sunda pangolin	4/12/2017	Female	VNAA0032.OST	oral swab	12/12/2018	Conventional PCR	Influenzas	Liang unpublished CII, PB1 gene	Negative				Negative	Interpretation completed							Negative
VNAA0032	Ninh Binh	pangolins	Manis javanica	Sunda pangolin	4/12/2017	Female	VNAA0032.OST	oral swab	11/26/2018	Conventional PCR	Paramyxoviruses	Tong et al, PAR	Negative				Negative	Interpretation completed							Negative
VNAA0032	Ninh Binh	pangolins	Manis javanica	Sunda pangolin	4/12/2017	Female	VNAA0032.RST	rectal swab	11/7/2018	Conventional PCR	Coronaviruses	Modified Watanabe et al, RdRp gene	Negative				Negative	Interpretation completed							Negative
VNAA0032	Ninh Binh	pangolins	Manis javanica	Sunda pangolin	4/12/2017	Female	VNAA0032.RST	rectal swab	11/16/2018	Conventional PCR	Coronaviruses	Quan et al, RdRp gene	Negative				Negative	Interpretation completed							Negative
VNAA0032	Ninh Binh	pangolins	Manis javanica	Sunda pangolin	4/12/2017	Female	VNAA0032.RST	rectal swab	12/10/2018	Conventional PCR	Filoviruses	Unpublished, UCD	Negative				Negative	Interpretation completed							Negative
VNAA0032	Ninh Binh	pangolins	Manis javanica	Sunda pangolin	4/12/2017	Female	VNAA0032.RST	rectal swab	10/13/2018	Conventional PCR	Flaviviruses	Moureau et al, NS5 gene	Negative				Negative	Interpretation completed							Negative
VNAA0032	Ninh Binh	pangolins	Manis javanica	Sunda pangolin	4/12/2017	Female	VNAA0032.RST	rectal swab	11/24/2018	Conventional PCR	Influenzas	Anthony et al, M gene	Negative				Negative	Interpretation completed							Negative
VNAA0032	Ninh Binh	pangolins	Manis javanica	Sunda pangolin	4/12/2017	Female	VNAA0032.RST	rectal swab	12/12/2018	Conventional PCR	Influenzas	Liang unpublished CII, PB1 gene	Negative				Negative	Interpretation completed							Negative
VNAA0032	Ninh Binh	pangolins	Manis javanica	Sunda pangolin	4/12/2017	Female	VNAA0032.RST	rectal swab	11/26/2018	Conventional PCR	Paramyxoviruses	Tong et al, PAR	Negative				Negative	Interpretation completed							Negative
VNAA0032	Ninh Binh	pangolins	Manis javanica	Sunda Pangolin	4/12/2017	Female	VNAA0032.RST	rectal swab	8/13/2020	Real time PCR	Sarbeco viruses	Berlin, RdRp gene	Negative				Negative	Interpretation completed							Negative
VNAA0032	Ninh Binh	pangolins	Manis javanica	Sunda Pangolin	4/12/2017	Female	VNAA0032.RST	rectal swab	8/13/2020	Real time PCR	Sarbeco viruses	Berlin, E gene	Negative				Negative	Interpretation completed							Negative
VNAA0032	Ninh Binh	pangolins	Manis javanica	Sunda Pangolin	4/12/2017	Female	VNAA0032.OST	oral swab	8/13/2020	Real time PCR	Sarbeco viruses	Berlin, RdRp gene	Negative				Negative	Interpretation completed							Negative
VNAA0032	Ninh Binh	pangolins	Manis javanica	Sunda Pangolin	4/12/2017	Female	VNAA0032.OST	oral swab	8/13/2020	Real time PCR	Sarbeco viruses	Berlin, E gene	Negative				Negative	Interpretation completed							Negative
VNAA0033	Ninh Binh	pangolins	Manis javanica	Sunda pangolin	4/12/2017	Male	VNAA0033.OST	oral swab	11/7/2018	Conventional PCR	Coronaviruses	Modified Watanabe et al, RdRp gene	Negative				Negative	Interpretation completed							Negative
VNAA0033	Ninh Binh	pangolins	Manis javanica	Sunda pangolin	4/12/2017	Male	VNAA0033.OST	oral swab	11/16/2018	Conventional PCR	Coronaviruses	Quan et al, RdRp gene	Negative				Negative	Interpretation completed							Negative
VNAA0033	Ninh Binh	pangolins	Manis javanica	Sunda pangolin	4/12/2017	Male	VNAA0033.OST	oral swab	12/10/2018	Conventional PCR	Filoviruses	Unpublished, UCD	Negative				Negative	Interpretation completed							Negative
VNAA0033	Ninh Binh	pangolins	Manis javanica	Sunda pangolin	4/12/2017	Male	VNAA0033.OST	oral swab	10/13/2018	Conventional PCR	Flaviviruses	Moureau et al, NS5 gene	Negative				Negative	Interpretation completed							Negative
VNAA0033	Ninh Binh	pangolins	Manis javanica	Sunda pangolin	4/12/2017	Male	VNAA0033.OST	oral swab	11/24/2018	Conventional PCR	Influenzas	Anthony et al, M gene	Negative				Negative	Interpretation completed							Negative
VNAA0033	Ninh Binh	pangolins	Manis javanica	Sunda pangolin	4/12/2017	Male	VNAA0033.OST	oral swab	12/12/2018	Conventional PCR	Influenzas	Liang unpublished CII, PB1 gene	Negative				Negative	Interpretation completed							Negative
VNAA0033	Ninh Binh	pangolins	Manis javanica	Sunda pangolin	4/12/2017	Male	VNAA0033.OST	oral swab	11/26/2018	Conventional PCR	Paramyxoviruses	Tong et al, PAR	Negative				Negative	Interpretation completed							Negative
VNAA0033	Ninh Binh	pangolins	Manis javanica	Sunda pangolin	4/12/2017	Male	VNAA0033.RST	rectal swab	11/7/2018	Conventional PCR	Coronaviruses	Modified Watanabe et al, RdRp gene	Negative				Negative	Interpretation completed							Negative
VNAA0033	Ninh Binh	pangolins	Manis javanica	Sunda pangolin	4/12/2017	Male	VNAA0033.RST	rectal swab	11/16/2018	Conventional PCR	Coronaviruses	Quan et al, RdRp gene	Negative				Negative	Interpretation completed							Negative
VNAA0033	Ninh Binh	pangolins	Manis javanica	Sunda pangolin	4/12/2017	Male	VNAA0033.RST	rectal swab	12/10/2018	Conventional PCR	Filoviruses	Unpublished, UCD	Negative				Negative	Interpretation completed							Negative
VNAA0033	Ninh Binh	pangolins	Manis javanica	Sunda pangolin	4/12/2017	Male	VNAA0033.RST	rectal swab	10/13/2018	Conventional PCR	Flaviviruses	Moureau et al, NS5 gene	Negative				Negative	Interpretation completed							Negative
VNAA0033	Ninh Binh	pangolins	Manis javanica	Sunda pangolin	4/12/2017	Male	VNAA0033.RST	rectal swab	11/24/2018	Conventional PCR	Influenzas	Anthony et al, M gene	Negative				Negative	Interpretation completed							Negative
VNAA0033	Ninh Binh	pangolins	Manis javanica	Sunda pangolin	4/12/2017	Male	VNAA0033.RST	rectal swab	12/12/2018	Conventional PCR	Influenzas	Liang unpublished CII, PB1 gene	Negative				Negative	Interpretation completed							Negative
VNAA0033	Ninh Binh	pangolins	Manis javanica	Sunda pangolin	4/12/2017	Male	VNAA0033.RST	rectal swab	11/26/2018	Conventional PCR	Paramyxoviruses	Tong et al, PAR	Negative				Negative	Interpretation completed							Negative
VNAA0033	Ninh Binh	pangolins	Manis javanica	Sunda Pangolin	4/12/2017	Male	VNAA0033.RST	rectal swab	8/13/2020	Real time PCR	Sarbeco viruses	Berlin, RdRp gene	Negative				Negative	Interpretation completed							Negative
VNAA0033	Ninh Binh	pangolins	Manis javanica	Sunda Pangolin	4/12/2017	Male	VNAA0033.RST	rectal swab	8/13/2020	Real time PCR	Sarbeco viruses	Berlin, E gene	Negative				Negative	Interpretation completed							Negative
VNAA0033	Ninh Binh	pangolins	Manis javanica	Sunda Pangolin	4/12/2017	Male	VNAA0033.OST	oral swab	8/13/2020	Real time PCR	Sarbeco viruses	Berlin, RdRp gene	Negative				Negative	Interpretation completed							Negative
VNAA0033	Ninh Binh	pangolins	Manis javanica	Sunda Pangolin	4/12/2017	Male	VNAA0033.OST	oral swab	8/13/2020	Real time PCR	Sarbeco viruses	Berlin, E gene	Negative				Negative	Interpretation completed							Negative
VNAA0034	Ninh Binh	pangolins	Manis javanica	Sunda pangolin	4/12/2017	Male	VNAA0034.OST	oral swab	11/7/2018	Conventional PCR	Coronaviruses	Modified Watanabe et al, RdRp gene	Negative				Negative	Interpretation completed							Negative
VNAA0034	Ninh Binh	pangolins	Manis javanica	Sunda pangolin	4/12/2017	Male	VNAA0034.OST	oral swab	11/16/2018	Conventional PCR	Coronaviruses	Quan et al, RdRp gene	Negative				Negative	Interpretation completed							Negative
VNAA0034	Ninh Binh	pangolins	Manis javanica	Sunda pangolin	4/12/2017	Male	VNAA0034.OST	oral swab	12/10/2018	Conventional PCR	Filoviruses	Unpublished, UCD	Negative				Negative	Interpretation completed							Negative
VNAA0034	Ninh Binh	pangolins	Manis javanica	Sunda pangolin	4/12/2017	Male	VNAA0034.OST	oral swab	10/13/2018	Conventional PCR	Flaviviruses	Moureau et al, NS5 gene	Negative				Negative	Interpretation completed							Negative
VNAA0034	Ninh Binh	pangolins	Manis javanica	Sunda pangolin	4/12/2017	Male	VNAA0034.OST	oral swab	11/24/2018	Conventional PCR	Influenzas	Anthony et al, M gene	Negative				Negative	Interpretation completed							Negative
VNAA0034	Ninh Binh	pangolins	Manis javanica	Sunda pangolin	4/12/2017	Male	VNAA0034.OST	oral swab	12/12/2018	Conventional PCR	Influenzas	Liang unpublished CII, PB1 gene	Negative				Negative	Interpretation completed							Negative
VNAA0034	Ninh Binh	pangolins	Manis javanica	Sunda pangolin	4/12/2017	Male	VNAA0034.OST	oral swab	11/26/2018	Conventional PCR	Paramyxoviruses	Tong et al, PAR	Negative				Negative	Interpretation completed							Negative
VNAA0034	Ninh Binh	pangolins	Manis javanica	Sunda pangolin	4/12/2017	Male	VNAA0034.RST	rectal swab	11/7/2018	Conventional PCR	Coronaviruses	Modified Watanabe et al, RdRp gene	Negative				Negative	Interpretation completed							Negative
VNAA0034	Ninh Binh	pangolins	Manis javanica	Sunda pangolin	4/12/2017	Male	VNAA0034.RST	rectal swab	11/16/2018	Conventional PCR	Coronaviruses	Quan et al, RdRp gene	Negative				Negative	Interpretation completed							Negative
VNAA0034	Ninh Binh	pangolins	Manis javanica	Sunda pangolin	4/12/2017	Male	VNAA0034.RST	rectal swab	12/10/2018	Conventional PCR	Filoviruses	Unpublished, UCD	Negative				Negative	Interpretation completed							Negative
VNAA0034	Ninh Binh	pangolins	Manis javanica	Sunda pangolin	4/12/2017	Male	VNAA0034.RST	rectal swab	10/13/2018	Conventional PCR	Flaviviruses	Moureau et al, NS5 gene	Negative				Negative	Interpretation completed							Negative
VNAA0034	Ninh Binh	pangolins	Manis javanica	Sunda pangolin	4/12/2017	Male	VNAA0034.RST	rectal swab	11/24/2018	Conventional PCR	Influenzas	Anthony et al, M gene	Negative				Negative	Interpretation completed							Negative
VNAA0034	Ninh Binh	pangolins	Manis javanica	Sunda pangolin	4/12/2017	Male	VNAA0034.RST	rectal swab	12/12/2018	Conventional PCR	Influenzas	Liang unpublished CII, PB1 gene	Negative				Negative	Interpretation completed							Negative
VNAA0034	Ninh Binh	pangolins	Manis javanica	Sunda pangolin	4/12/2017	Male	VNAA0034.RST	rectal swab	11/26/2018	Conventional PCR	Paramyxoviruses	Tong et al, PAR	Negative				Negative	Interpretation completed							Negative
VNAA0034	Ninh Binh	pangolins	Manis javanica	Sunda Pangolin	4/12/2017	Male	VNAA0034.RST	rectal swab	8/13/2020	Real time PCR	Sarbeco viruses	Berlin, RdRp gene	Negative				Negative	Interpretation completed							Negative
VNAA0034	Ninh Binh	pangolins	Manis javanica	Sunda Pangolin	4/12/2017	Male	VNAA0034.RST	rectal swab	8/13/2020	Real time PCR	Sarbeco viruses	Berlin, E gene	Negative				Negative	Interpretation completed							Negative
VNAA0034	Ninh Binh	pangolins	Manis javanica	Sunda Pangolin	4/12/2017	Male	VNAA0034.OST	oral swab	8/13/2020	Real time PCR	Sarbeco viruses	Berlin, RdRp gene	Negative				Negative	Interpretation completed							Negative
VNAA0034	Ninh Binh	pangolins	Manis javanica	Sunda Pangolin	4/12/2017	Male	VNAA0034.OST	oral swab	8/13/2020	Real time PCR	Sarbeco viruses	Berlin, E gene	Negative				Negative	Interpretation completed							Negative
VNAA0035	Ninh Binh	pangolins	Manis javanica	Sunda pangolin	4/12/2017	Female	VNAA0035.OST	oral swab	11/7/2018	Conventional PCR	Coronaviruses	Modified Watanabe et al, RdRp gene	Negative				Negative	Interpretation completed							Negative
VNAA0035	Ninh Binh	pangolins	Manis javanica	Sunda pangolin	4/12/2017	Female	VNAA0035.OST	oral swab	11/16/2018	Conventional PCR	Coronaviruses	Quan et al, RdRp gene	Negative				Negative	Interpretation completed							Negative
VNAA0035	Ninh Binh	pangolins	Manis javanica	Sunda pangolin	4/12/2017	Female	VNAA0035.OST	oral swab	12/10/2018	Conventional PCR	Filoviruses	Unpublished, UCD	Negative				Negative	Interpretation completed							Negative
VNAA0035	Ninh Binh	pangolins	Manis javanica	Sunda pangolin	4/12/2017	Female	VNAA0035.OST	oral swab	10/13/2018	Conventional PCR	Flaviviruses	Moureau et al, NS5 gene	Negative				Negative	Interpretation completed							Negative
VNAA0035	Ninh Binh	pangolins	Manis javanica	Sunda pangolin	4/12/2017	Female	VNAA0035.OST	oral swab	11/24/2018	Conventional PCR	Influenzas	Anthony et al, M gene	Negative				Negative	Interpretation completed							Negative
VNAA0035	Ninh Binh	pangolins	Manis javanica	Sunda pangolin	4/12/2017	Female	VNAA0035.OST	oral swab	12/12/2018	Conventional PCR	Influenzas	Liang unpublished CII, PB1 gene	Negative				Negative	Interpretation completed							Negative
VNAA0035	Ninh Binh	pangolins	Manis javanica	Sunda pangolin	4/12/2017	Female	VNAA0035.OST	oral swab	11/26/2018	Conventional PCR	Paramyxoviruses	Tong et al, PAR	Negative				Negative	Interpretation completed							Negative
VNAA0035	Ninh Binh	pangolins	Manis javanica	Sunda pangolin	4/12/2017	Female	VNAA0035.RST	rectal swab	11/7/2018	Conventional PCR	Coronaviruses	Modified Watanabe et al, RdRp gene	Negative				Negative	Interpretation completed							Negative
VNAA0035	Ninh Binh	pangolins	Manis javanica	Sunda pangolin	4/12/2017	Female	VNAA0035.RST	rectal swab	11/16/2018	Conventional PCR	Coronaviruses	Quan et al, RdRp gene	Negative				Negative	Interpretation completed							Negative
VNAA0035	Ninh Binh	pangolins	Manis javanica	Sunda pangolin	4/12/2017	Female	VNAA0035.RST	rectal swab	12/10/2018	Conventional PCR	Filoviruses	Unpublished, UCD	Negative				Negative	Interpretation completed							Negative
VNAA0035	Ninh Binh	pangolins	Manis javanica	Sunda pangolin	4/12/2017	Female	VNAA0035.RST	rectal swab	10/13/2018	Conventional PCR	Flaviviruses	Moureau et al, NS5 gene	Negative				Negative	Interpretation completed							Negative
VNAA0035	Ninh Binh	pangolins	Manis javanica	Sunda pangolin	4/12/2017	Female	VNAA0035.RST	rectal swab	11/24/2018	Conventional PCR	Influenzas	Anthony et al, M gene	Negative				Negative	Interpretation completed							Negative
VNAA0035	Ninh Binh	pangolins	Manis javanica	Sunda pangolin	4/12/2017	Female	VNAA0035.RST	rectal swab	12/12/2018	Conventional PCR	Influenzas	Liang unpublished CII, PB1 gene	Negative				Negative	Interpretation completed							Negative
VNAA0035	Ninh Binh	pangolins	Manis javanica	Sunda pangolin	4/12/2017	Female	VNAA0035.RST	rectal swab	11/26/2018	Conventional PCR	Paramyxoviruses	Tong et al, PAR	Negative				Negative	Interpretation completed							Negative
VNAA0035	Ninh Binh	pangolins	Manis javanica	Sunda Pangolin	4/12/2017	Female	VNAA0035.RST	rectal swab	8/13/2020	Real time PCR	Sarbeco viruses	Berlin, RdRp gene	Negative				Negative	Interpretation completed							Negative
VNAA0035	Ninh Binh	pangolins	Manis javanica	Sunda Pangolin	4/12/2017	Female	VNAA0035.RST	rectal swab	8/13/2020	Real time PCR	Sarbeco viruses	Berlin, E gene	Negative				Negative	Interpretation completed							Negative
VNAA0035	Ninh Binh	pangolins	Manis javanica	Sunda Pangolin	4/12/2017	Female	VNAA0035.OST	oral swab	8/13/2020	Real time PCR	Sarbeco viruses	Berlin, RdRp gene	Negative				Negative	Interpretation completed							Negative
VNAA0035	Ninh Binh	pangolins	Manis javanica	Sunda Pangolin	4/12/2017	Female	VNAA0035.OST	oral swab	8/13/2020	Real time PCR	Sarbeco viruses	Berlin, E gene	Negative				Negative	Interpretation completed							Negative
VNAA0036	Ninh Binh	pangolins	Manis javanica	Sunda pangolin	4/12/2017	Male	VNAA0036.OST	oral swab	11/7/2018	Conventional PCR	Coronaviruses	Modified Watanabe et al, RdRp gene	Negative				Negative	Interpretation completed							Negative
VNAA0036	Ninh Binh	pangolins	Manis javanica	Sunda pangolin	4/12/2017	Male	VNAA0036.OST	oral swab	11/16/2018	Conventional PCR	Coronaviruses	Quan et al, RdRp gene	Negative				Negative	Interpretation completed							Negative
VNAA0036	Ninh Binh	pangolins	Manis javanica	Sunda pangolin	4/12/2017	Male	VNAA0036.OST	oral swab	12/10/2018	Conventional PCR	Filoviruses	Unpublished, UCD	Negative				Negative	Interpretation completed							Negative
VNAA0036	Ninh Binh	pangolins	Manis javanica	Sunda pangolin	4/12/2017	Male	VNAA0036.OST	oral swab	10/13/2018	Conventional PCR	Flaviviruses	Moureau et al, NS5 gene	Negative				Negative	Interpretation completed							Negative
VNAA0036	Ninh Binh	pangolins	Manis javanica	Sunda pangolin	4/12/2017	Male	VNAA0036.OST	oral swab	11/24/2018	Conventional PCR	Influenzas	Anthony et al, M gene	Negative				Negative	Interpretation completed							Negative
VNAA0036	Ninh Binh	pangolins	Manis javanica	Sunda pangolin	4/12/2017	Male	VNAA0036.OST	oral swab	12/12/2018	Conventional PCR	Influenzas	Liang unpublished CII, PB1 gene	Negative				Negative	Interpretation completed							Negative
VNAA0036	Ninh Binh	pangolins	Manis javanica	Sunda pangolin	4/12/2017	Male	VNAA0036.OST	oral swab	11/26/2018	Conventional PCR	Paramyxoviruses	Tong et al, PAR	Negative				Negative	Interpretation completed							Negative
VNAA0036	Ninh Binh	pangolins	Manis javanica	Sunda pangolin	4/12/2017	Male	VNAA0036.RST	rectal swab	11/7/2018	Conventional PCR	Coronaviruses	Modified Watanabe et al, RdRp gene	Negative				Negative	Interpretation completed							Negative
VNAA0036	Ninh Binh	pangolins	Manis javanica	Sunda pangolin	4/12/2017	Male	VNAA0036.RST	rectal swab	11/16/2018	Conventional PCR	Coronaviruses	Quan et al, RdRp gene	Negative				Negative	Interpretation completed							Negative
VNAA0036	Ninh Binh	pangolins	Manis javanica	Sunda pangolin	4/12/2017	Male	VNAA0036.RST	rectal swab	12/10/2018	Conventional PCR	Filoviruses	Unpublished, UCD	Negative				Negative	Interpretation completed							Negative
VNAA0036	Ninh Binh	pangolins	Manis javanica	Sunda pangolin	4/12/2017	Male	VNAA0036.RST	rectal swab	10/13/2018	Conventional PCR	Flaviviruses	Moureau et al, NS5 gene	Negative				Negative	Interpretation completed							Negative
VNAA0036	Ninh Binh	pangolins	Manis javanica	Sunda pangolin	4/12/2017	Male	VNAA0036.RST	rectal swab	11/24/2018	Conventional PCR	Influenzas	Anthony et al, M gene	Negative				Negative	Interpretation completed							Negative
VNAA0036	Ninh Binh	pangolins	Manis javanica	Sunda pangolin	4/12/2017	Male	VNAA0036.RST	rectal swab	12/12/2018	Conventional PCR	Influenzas	Liang unpublished CII, PB1 gene	Negative				Negative	Interpretation completed							Negative
VNAA0036	Ninh Binh	pangolins	Manis javanica	Sunda pangolin	4/12/2017	Male	VNAA0036.RST	rectal swab	11/26/2018	Conventional PCR	Paramyxoviruses	Tong et al, PAR	Negative				Negative	Interpretation completed							Negative
VNAA0036	Ninh Binh	pangolins	Manis javanica	Sunda Pangolin	4/12/2017	Male	VNAA0036.RST	rectal swab	8/13/2020	Real time PCR	Sarbeco viruses	Berlin, RdRp gene	Negative				Negative	Interpretation completed							Negative
VNAA0036	Ninh Binh	pangolins	Manis javanica	Sunda Pangolin	4/12/2017	Male	VNAA0036.RST	rectal swab	8/13/2020	Real time PCR	Sarbeco viruses	Berlin, E gene	Negative				Negative	Interpretation completed							Negative
VNAA0036	Ninh Binh	pangolins	Manis javanica	Sunda Pangolin	4/12/2017	Male	VNAA0036.OST	oral swab	8/13/2020	Real time PCR	Sarbeco viruses	Berlin, RdRp gene	Negative				Negative	Interpretation completed							Negative
VNAA0036	Ninh Binh	pangolins	Manis javanica	Sunda Pangolin	4/12/2017	Male	VNAA0036.OST	oral swab	8/13/2020	Real time PCR	Sarbeco viruses	Berlin, E gene	Negative				Negative	Interpretation completed							Negative
VNAA0037	Ninh Binh	pangolins	Manis javanica	Sunda pangolin	4/12/2017	Male	VNAA0037.OST	oral swab	11/7/2018	Conventional PCR	Coronaviruses	Modified Watanabe et al, RdRp gene	Negative				Negative	Interpretation completed							Negative
VNAA0037	Ninh Binh	pangolins	Manis javanica	Sunda pangolin	4/12/2017	Male	VNAA0037.OST	oral swab	11/16/2018	Conventional PCR	Coronaviruses	Quan et al, RdRp gene	Negative				Negative	Interpretation completed							Negative
VNAA0037	Ninh Binh	pangolins	Manis javanica	Sunda pangolin	4/12/2017	Male	VNAA0037.OST	oral swab	12/10/2018	Conventional PCR	Filoviruses	Unpublished, UCD	Negative				Negative	Interpretation completed							Negative
VNAA0037	Ninh Binh	pangolins	Manis javanica	Sunda pangolin	4/12/2017	Male	VNAA0037.OST	oral swab	10/13/2018	Conventional PCR	Flaviviruses	Moureau et al, NS5 gene	Negative				Negative	Interpretation completed							Negative
VNAA0037	Ninh Binh	pangolins	Manis javanica	Sunda pangolin	4/12/2017	Male	VNAA0037.OST	oral swab	11/24/2018	Conventional PCR	Influenzas	Anthony et al, M gene	Negative				Negative	Interpretation completed							Negative
VNAA0037	Ninh Binh	pangolins	Manis javanica	Sunda pangolin	4/12/2017	Male	VNAA0037.OST	oral swab	12/12/2018	Conventional PCR	Influenzas	Liang unpublished CII, PB1 gene	Negative				Negative	Interpretation completed							Negative
VNAA0037	Ninh Binh	pangolins	Manis javanica	Sunda pangolin	4/12/2017	Male	VNAA0037.OST	oral swab	11/26/2018	Conventional PCR	Paramyxoviruses	Tong et al, PAR	Negative				Negative	Interpretation completed							Negative
VNAA0037	Ninh Binh	pangolins	Manis javanica	Sunda pangolin	4/12/2017	Male	VNAA0037.RST	rectal swab	11/7/2018	Conventional PCR	Coronaviruses	Modified Watanabe et al, RdRp gene	Negative				Negative	Interpretation completed							Negative
VNAA0037	Ninh Binh	pangolins	Manis javanica	Sunda pangolin	4/12/2017	Male	VNAA0037.RST	rectal swab	11/16/2018	Conventional PCR	Coronaviruses	Quan et al, RdRp gene	Negative				Negative	Interpretation completed							Negative
VNAA0037	Ninh Binh	pangolins	Manis javanica	Sunda pangolin	4/12/2017	Male	VNAA0037.RST	rectal swab	12/10/2018	Conventional PCR	Filoviruses	Unpublished, UCD	Negative				Negative	Interpretation completed							Negative
VNAA0037	Ninh Binh	pangolins	Manis javanica	Sunda pangolin	4/12/2017	Male	VNAA0037.RST	rectal swab	10/13/2018	Conventional PCR	Flaviviruses	Moureau et al, NS5 gene	Negative				Negative	Interpretation completed							Negative
VNAA0037	Ninh Binh	pangolins	Manis javanica	Sunda pangolin	4/12/2017	Male	VNAA0037.RST	rectal swab	11/24/2018	Conventional PCR	Influenzas	Anthony et al, M gene	Negative				Negative	Interpretation completed							Negative
VNAA0037	Ninh Binh	pangolins	Manis javanica	Sunda pangolin	4/12/2017	Male	VNAA0037.RST	rectal swab	12/12/2018	Conventional PCR	Influenzas	Liang unpublished CII, PB1 gene	Negative				Negative	Interpretation completed							Negative
VNAA0037	Ninh Binh	pangolins	Manis javanica	Sunda pangolin	4/12/2017	Male	VNAA0037.RST	rectal swab	11/26/2018	Conventional PCR	Paramyxoviruses	Tong et al, PAR	Negative				Negative	Interpretation completed							Negative
VNAA0037	Ninh Binh	pangolins	Manis javanica	Sunda Pangolin	4/12/2017	Male	VNAA0037.RST	rectal swab	8/13/2020	Real time PCR	Sarbeco viruses	Berlin, RdRp gene	Negative				Negative	Interpretation completed							Negative
VNAA0037	Ninh Binh	pangolins	Manis javanica	Sunda Pangolin	4/12/2017	Male	VNAA0037.RST	rectal swab	8/13/2020	Real time PCR	Sarbeco viruses	Berlin, E gene	Negative				Negative	Interpretation completed							Negative
VNAA0037	Ninh Binh	pangolins	Manis javanica	Sunda Pangolin	4/12/2017	Male	VNAA0037.OST	oral swab	8/13/2020	Real time PCR	Sarbeco viruses	Berlin, RdRp gene	Negative				Negative	Interpretation completed							Negative
VNAA0037	Ninh Binh	pangolins	Manis javanica	Sunda Pangolin	4/12/2017	Male	VNAA0037.OST	oral swab	8/13/2020	Real time PCR	Sarbeco viruses	Berlin, E gene	Negative				Negative	Interpretation completed							Negative
VNAA0038	Ninh Binh	pangolins	Manis javanica	Sunda pangolin	4/12/2017	Female	VNAA0038.OST	oral swab	11/7/2018	Conventional PCR	Coronaviruses	Modified Watanabe et al, RdRp gene	Negative				Negative	Interpretation completed							Negative
VNAA0038	Ninh Binh	pangolins	Manis javanica	Sunda pangolin	4/12/2017	Female	VNAA0038.OST	oral swab	11/16/2018	Conventional PCR	Coronaviruses	Quan et al, RdRp gene	Negative				Negative	Interpretation completed							Negative
VNAA0038	Ninh Binh	pangolins	Manis javanica	Sunda pangolin	4/12/2017	Female	VNAA0038.OST	oral swab	12/10/2018	Conventional PCR	Filoviruses	Unpublished, UCD	Negative				Negative	Interpretation completed							Negative
VNAA0038	Ninh Binh	pangolins	Manis javanica	Sunda pangolin	4/12/2017	Female	VNAA0038.OST	oral swab	10/13/2018	Conventional PCR	Flaviviruses	Moureau et al, NS5 gene	Negative				Negative	Interpretation completed							Negative
VNAA0038	Ninh Binh	pangolins	Manis javanica	Sunda pangolin	4/12/2017	Female	VNAA0038.OST	oral swab	11/24/2018	Conventional PCR	Influenzas	Anthony et al, M gene	Negative				Negative	Interpretation completed							Negative
VNAA0038	Ninh Binh	pangolins	Manis javanica	Sunda pangolin	4/12/2017	Female	VNAA0038.OST	oral swab	12/12/2018	Conventional PCR	Influenzas	Liang unpublished CII, PB1 gene	Negative				Negative	Interpretation completed							Negative
VNAA0038	Ninh Binh	pangolins	Manis javanica	Sunda pangolin	4/12/2017	Female	VNAA0038.OST	oral swab	11/26/2018	Conventional PCR	Paramyxoviruses	Tong et al, PAR	Negative				Negative	Interpretation completed							Negative
VNAA0038	Ninh Binh	pangolins	Manis javanica	Sunda pangolin	4/12/2017	Female	VNAA0038.RST	rectal swab	11/7/2018	Conventional PCR	Coronaviruses	Modified Watanabe et al, RdRp gene	Negative				Negative	Interpretation completed							Negative
VNAA0038	Ninh Binh	pangolins	Manis javanica	Sunda pangolin	4/12/2017	Female	VNAA0038.RST	rectal swab	11/16/2018	Conventional PCR	Coronaviruses	Quan et al, RdRp gene	Negative				Negative	Interpretation completed							Negative
VNAA0038	Ninh Binh	pangolins	Manis javanica	Sunda pangolin	4/12/2017	Female	VNAA0038.RST	rectal swab	12/10/2018	Conventional PCR	Filoviruses	Unpublished, UCD	Negative				Negative	Interpretation completed							Negative
VNAA0038	Ninh Binh	pangolins	Manis javanica	Sunda pangolin	4/12/2017	Female	VNAA0038.RST	rectal swab	10/13/2018	Conventional PCR	Flaviviruses	Moureau et al, NS5 gene	Negative				Negative	Interpretation completed							Negative
VNAA0038	Ninh Binh	pangolins	Manis javanica	Sunda pangolin	4/12/2017	Female	VNAA0038.RST	rectal swab	11/24/2018	Conventional PCR	Influenzas	Anthony et al, M gene	Negative				Negative	Interpretation completed							Negative
VNAA0038	Ninh Binh	pangolins	Manis javanica	Sunda pangolin	4/12/2017	Female	VNAA0038.RST	rectal swab	12/12/2018	Conventional PCR	Influenzas	Liang unpublished CII, PB1 gene	Negative				Negative	Interpretation completed							Negative
VNAA0038	Ninh Binh	pangolins	Manis javanica	Sunda pangolin	4/12/2017	Female	VNAA0038.RST	rectal swab	11/26/2018	Conventional PCR	Paramyxoviruses	Tong et al, PAR	Negative				Negative	Interpretation completed							Negative
VNAA0038	Ninh Binh	pangolins	Manis javanica	Sunda Pangolin	4/12/2017	Female	VNAA0038.RST	rectal swab	8/13/2020	Real time PCR	Sarbeco viruses	Berlin, RdRp gene	Negative				Negative	Interpretation completed							Negative
VNAA0038	Ninh Binh	pangolins	Manis javanica	Sunda Pangolin	4/12/2017	Female	VNAA0038.RST	rectal swab	8/13/2020	Real time PCR	Sarbeco viruses	Berlin, E gene	Negative				Negative	Interpretation completed							Negative
VNAA0038	Ninh Binh	pangolins	Manis javanica	Sunda Pangolin	4/12/2017	Female	VNAA0038.OST	oral swab	8/13/2020	Real time PCR	Sarbeco viruses	Berlin, RdRp gene	Negative				Negative	Interpretation completed							Negative
VNAA0038	Ninh Binh	pangolins	Manis javanica	Sunda Pangolin	4/12/2017	Female	VNAA0038.OST	oral swab	8/13/2020	Real time PCR	Sarbeco viruses	Berlin, E gene	Negative				Negative	Interpretation completed							Negative
VNAA0039	Ninh Binh	pangolins	Manis javanica	Sunda pangolin	4/12/2017	Male	VNAA0039.OST	oral swab	11/7/2018	Conventional PCR	Coronaviruses	Modified Watanabe et al, RdRp gene	Negative				Negative	Interpretation completed							Negative
VNAA0039	Ninh Binh	pangolins	Manis javanica	Sunda pangolin	4/12/2017	Male	VNAA0039.OST	oral swab	11/16/2018	Conventional PCR	Coronaviruses	Quan et al, RdRp gene	Negative				Negative	Interpretation completed							Negative
VNAA0039	Ninh Binh	pangolins	Manis javanica	Sunda pangolin	4/12/2017	Male	VNAA0039.OST	oral swab	12/10/2018	Conventional PCR	Filoviruses	Unpublished, UCD	Negative				Negative	Interpretation completed							Negative
VNAA0039	Ninh Binh	pangolins	Manis javanica	Sunda pangolin	4/12/2017	Male	VNAA0039.OST	oral swab	10/13/2018	Conventional PCR	Flaviviruses	Moureau et al, NS5 gene	Negative				Negative	Interpretation completed							Negative
VNAA0039	Ninh Binh	pangolins	Manis javanica	Sunda pangolin	4/12/2017	Male	VNAA0039.OST	oral swab	11/24/2018	Conventional PCR	Influenzas	Anthony et al, M gene	Negative				Negative	Interpretation completed							Negative
VNAA0039	Ninh Binh	pangolins	Manis javanica	Sunda pangolin	4/12/2017	Male	VNAA0039.OST	oral swab	12/12/2018	Conventional PCR	Influenzas	Liang unpublished CII, PB1 gene	Negative				Negative	Interpretation completed							Negative
VNAA0039	Ninh Binh	pangolins	Manis javanica	Sunda pangolin	4/12/2017	Male	VNAA0039.OST	oral swab	11/26/2018	Conventional PCR	Paramyxoviruses	Tong et al, PAR	Negative				Negative	Interpretation completed							Negative
VNAA0039	Ninh Binh	pangolins	Manis javanica	Sunda pangolin	4/12/2017	Male	VNAA0039.RST	rectal swab	11/7/2018	Conventional PCR	Coronaviruses	Modified Watanabe et al, RdRp gene	Negative				Negative	Interpretation completed							Negative
VNAA0039	Ninh Binh	pangolins	Manis javanica	Sunda pangolin	4/12/2017	Male	VNAA0039.RST	rectal swab	11/16/2018	Conventional PCR	Coronaviruses	Quan et al, RdRp gene	Negative				Negative	Interpretation completed							Negative
VNAA0039	Ninh Binh	pangolins	Manis javanica	Sunda pangolin	4/12/2017	Male	VNAA0039.RST	rectal swab	12/10/2018	Conventional PCR	Filoviruses	Unpublished, UCD	Negative				Negative	Interpretation completed							Negative
VNAA0039	Ninh Binh	pangolins	Manis javanica	Sunda pangolin	4/12/2017	Male	VNAA0039.RST	rectal swab	10/13/2018	Conventional PCR	Flaviviruses	Moureau et al, NS5 gene	Negative				Negative	Interpretation completed							Negative
VNAA0039	Ninh Binh	pangolins	Manis javanica	Sunda pangolin	4/12/2017	Male	VNAA0039.RST	rectal swab	11/24/2018	Conventional PCR	Influenzas	Anthony et al, M gene	Negative				Negative	Interpretation completed							Negative
VNAA0039	Ninh Binh	pangolins	Manis javanica	Sunda pangolin	4/12/2017	Male	VNAA0039.RST	rectal swab	12/12/2018	Conventional PCR	Influenzas	Liang unpublished CII, PB1 gene	Negative				Negative	Interpretation completed							Negative
VNAA0039	Ninh Binh	pangolins	Manis javanica	Sunda pangolin	4/12/2017	Male	VNAA0039.RST	rectal swab	11/26/2018	Conventional PCR	Paramyxoviruses	Tong et al, PAR	Negative				Negative	Interpretation completed							Negative
VNAA0039	Ninh Binh	pangolins	Manis javanica	Sunda Pangolin	4/12/2017	Male	VNAA0039.RST	rectal swab	8/13/2020	Real time PCR	Sarbeco viruses	Berlin, RdRp gene	Negative				Negative	Interpretation completed							Negative
VNAA0039	Ninh Binh	pangolins	Manis javanica	Sunda Pangolin	4/12/2017	Male	VNAA0039.RST	rectal swab	8/13/2020	Real time PCR	Sarbeco viruses	Berlin, E gene	Negative				Negative	Interpretation completed							Negative
VNAA0039	Ninh Binh	pangolins	Manis javanica	Sunda Pangolin	4/12/2017	Male	VNAA0039.OST	oral swab	8/13/2020	Real time PCR	Sarbeco viruses	Berlin, RdRp gene	Negative				Negative	Interpretation completed							Negative
VNAA0039	Ninh Binh	pangolins	Manis javanica	Sunda Pangolin	4/12/2017	Male	VNAA0039.OST	oral swab	8/13/2020	Real time PCR	Sarbeco viruses	Berlin, E gene	Negative				Negative	Interpretation completed							Negative
VNAA0040	Ninh Binh	pangolins	Manis javanica	Sunda pangolin	4/12/2017	Female	VNAA0040.OST	oral swab	11/7/2018	Conventional PCR	Coronaviruses	Modified Watanabe et al, RdRp gene	Negative				Negative	Interpretation completed							Negative
VNAA0040	Ninh Binh	pangolins	Manis javanica	Sunda pangolin	4/12/2017	Female	VNAA0040.OST	oral swab	11/16/2018	Conventional PCR	Coronaviruses	Quan et al, RdRp gene	Negative				Negative	Interpretation completed							Negative
VNAA0040	Ninh Binh	pangolins	Manis javanica	Sunda pangolin	4/12/2017	Female	VNAA0040.OST	oral swab	12/10/2018	Conventional PCR	Filoviruses	Unpublished, UCD	Negative				Negative	Interpretation completed							Negative
VNAA0040	Ninh Binh	pangolins	Manis javanica	Sunda pangolin	4/12/2017	Female	VNAA0040.OST	oral swab	10/13/2018	Conventional PCR	Flaviviruses	Moureau et al, NS5 gene	Negative				Negative	Interpretation completed							Negative
VNAA0040	Ninh Binh	pangolins	Manis javanica	Sunda pangolin	4/12/2017	Female	VNAA0040.OST	oral swab	11/24/2018	Conventional PCR	Influenzas	Anthony et al, M gene	Negative				Negative	Interpretation completed							Negative
VNAA0040	Ninh Binh	pangolins	Manis javanica	Sunda pangolin	4/12/2017	Female	VNAA0040.OST	oral swab	12/12/2018	Conventional PCR	Influenzas	Liang unpublished CII, PB1 gene	Negative				Negative	Interpretation completed							Negative
VNAA0040	Ninh Binh	pangolins	Manis javanica	Sunda pangolin	4/12/2017	Female	VNAA0040.OST	oral swab	11/26/2018	Conventional PCR	Paramyxoviruses	Tong et al, PAR	Negative				Negative	Interpretation completed							Negative
VNAA0040	Ninh Binh	pangolins	Manis javanica	Sunda pangolin	4/12/2017	Female	VNAA0040.RST	rectal swab	11/7/2018	Conventional PCR	Coronaviruses	Modified Watanabe et al, RdRp gene	Negative				Negative	Interpretation completed							Negative
VNAA0040	Ninh Binh	pangolins	Manis javanica	Sunda pangolin	4/12/2017	Female	VNAA0040.RST	rectal swab	11/16/2018	Conventional PCR	Coronaviruses	Quan et al, RdRp gene	Negative				Negative	Interpretation completed							Negative
VNAA0040	Ninh Binh	pangolins	Manis javanica	Sunda pangolin	4/12/2017	Female	VNAA0040.RST	rectal swab	12/10/2018	Conventional PCR	Filoviruses	Unpublished, UCD	Negative				Negative	Interpretation completed							Negative
VNAA0040	Ninh Binh	pangolins	Manis javanica	Sunda pangolin	4/12/2017	Female	VNAA0040.RST	rectal swab	10/13/2018	Conventional PCR	Flaviviruses	Moureau et al, NS5 gene	Negative				Negative	Interpretation completed							Negative
VNAA0040	Ninh Binh	pangolins	Manis javanica	Sunda pangolin	4/12/2017	Female	VNAA0040.RST	rectal swab	11/24/2018	Conventional PCR	Influenzas	Anthony et al, M gene	Negative				Negative	Interpretation completed							Negative
VNAA0040	Ninh Binh	pangolins	Manis javanica	Sunda pangolin	4/12/2017	Female	VNAA0040.RST	rectal swab	12/12/2018	Conventional PCR	Influenzas	Liang unpublished CII, PB1 gene	Negative				Negative	Interpretation completed							Negative
VNAA0040	Ninh Binh	pangolins	Manis javanica	Sunda pangolin	4/12/2017	Female	VNAA0040.RST	rectal swab	11/26/2018	Conventional PCR	Paramyxoviruses	Tong et al, PAR	Negative				Negative	Interpretation completed							Negative
VNAA0040	Ninh Binh	pangolins	Manis javanica	Sunda Pangolin	4/12/2017	Female	VNAA0040.RST	rectal swab	8/13/2020	Real time PCR	Sarbeco viruses	Berlin, RdRp gene	Negative				Negative	Interpretation completed							Negative
VNAA0040	Ninh Binh	pangolins	Manis javanica	Sunda Pangolin	4/12/2017	Female	VNAA0040.RST	rectal swab	8/13/2020	Real time PCR	Sarbeco viruses	Berlin, E gene	Negative				Negative	Interpretation completed							Negative
VNAA0040	Ninh Binh	pangolins	Manis javanica	Sunda Pangolin	4/12/2017	Female	VNAA0040.OST	oral swab	8/13/2020	Real time PCR	Sarbeco viruses	Berlin, RdRp gene	Negative				Negative	Interpretation completed							Negative
VNAA0040	Ninh Binh	pangolins	Manis javanica	Sunda Pangolin	4/12/2017	Female	VNAA0040.OST	oral swab	8/13/2020	Real time PCR	Sarbeco viruses	Berlin, E gene	Negative				Negative	Interpretation completed							Negative
VNAA0041	Ninh Binh	pangolins	Manis javanica	Sunda pangolin	4/12/2017	Male	VNAA0041.OST	oral swab	11/7/2018	Conventional PCR	Coronaviruses	Modified Watanabe et al, RdRp gene	Negative				Negative	Interpretation completed							Negative
VNAA0041	Ninh Binh	pangolins	Manis javanica	Sunda pangolin	4/12/2017	Male	VNAA0041.OST	oral swab	11/16/2018	Conventional PCR	Coronaviruses	Quan et al, RdRp gene	Negative				Negative	Interpretation completed							Negative
VNAA0041	Ninh Binh	pangolins	Manis javanica	Sunda pangolin	4/12/2017	Male	VNAA0041.OST	oral swab	12/10/2018	Conventional PCR	Filoviruses	Unpublished, UCD	Negative				Negative	Interpretation completed							Negative
VNAA0041	Ninh Binh	pangolins	Manis javanica	Sunda pangolin	4/12/2017	Male	VNAA0041.OST	oral swab	10/13/2018	Conventional PCR	Flaviviruses	Moureau et al, NS5 gene	Negative				Negative	Interpretation completed							Negative
VNAA0041	Ninh Binh	pangolins	Manis javanica	Sunda pangolin	4/12/2017	Male	VNAA0041.OST	oral swab	11/24/2018	Conventional PCR	Influenzas	Anthony et al, M gene	Negative				Negative	Interpretation completed							Negative
VNAA0041	Ninh Binh	pangolins	Manis javanica	Sunda pangolin	4/12/2017	Male	VNAA0041.OST	oral swab	12/12/2018	Conventional PCR	Influenzas	Liang unpublished CII, PB1 gene	Negative				Negative	Interpretation completed							Negative
VNAA0041	Ninh Binh	pangolins	Manis javanica	Sunda pangolin	4/12/2017	Male	VNAA0041.OST	oral swab	11/26/2018	Conventional PCR	Paramyxoviruses	Tong et al, PAR	Negative				Negative	Interpretation completed							Negative
VNAA0041	Ninh Binh	pangolins	Manis javanica	Sunda pangolin	4/12/2017	Male	VNAA0041.RST	rectal swab	11/7/2018	Conventional PCR	Coronaviruses	Modified Watanabe et al, RdRp gene	Negative				Negative	Interpretation completed							Negative
VNAA0041	Ninh Binh	pangolins	Manis javanica	Sunda pangolin	4/12/2017	Male	VNAA0041.RST	rectal swab	11/16/2018	Conventional PCR	Coronaviruses	Quan et al, RdRp gene	Negative				Negative	Interpretation completed							Negative
VNAA0041	Ninh Binh	pangolins	Manis javanica	Sunda pangolin	4/12/2017	Male	VNAA0041.RST	rectal swab	12/10/2018	Conventional PCR	Filoviruses	Unpublished, UCD	Negative				Negative	Interpretation completed							Negative
VNAA0041	Ninh Binh	pangolins	Manis javanica	Sunda pangolin	4/12/2017	Male	VNAA0041.RST	rectal swab	10/13/2018	Conventional PCR	Flaviviruses	Moureau et al, NS5 gene	Negative				Negative	Interpretation completed							Negative
VNAA0041	Ninh Binh	pangolins	Manis javanica	Sunda pangolin	4/12/2017	Male	VNAA0041.RST	rectal swab	11/24/2018	Conventional PCR	Influenzas	Anthony et al, M gene	Negative				Negative	Interpretation completed							Negative
VNAA0041	Ninh Binh	pangolins	Manis javanica	Sunda pangolin	4/12/2017	Male	VNAA0041.RST	rectal swab	12/12/2018	Conventional PCR	Influenzas	Liang unpublished CII, PB1 gene	Negative				Negative	Interpretation completed							Negative
VNAA0041	Ninh Binh	pangolins	Manis javanica	Sunda pangolin	4/12/2017	Male	VNAA0041.RST	rectal swab	11/26/2018	Conventional PCR	Paramyxoviruses	Tong et al, PAR	Negative				Negative	Interpretation completed							Negative
VNAA0041	Ninh Binh	pangolins	Manis javanica	Sunda Pangolin	4/12/2017	Male	VNAA0041.RST	rectal swab	8/13/2020	Real time PCR	Sarbeco viruses	Berlin, RdRp gene	Negative				Negative	Interpretation completed							Negative
VNAA0041	Ninh Binh	pangolins	Manis javanica	Sunda Pangolin	4/12/2017	Male	VNAA0041.RST	rectal swab	8/13/2020	Real time PCR	Sarbeco viruses	Berlin, E gene	Negative				Negative	Interpretation completed							Negative
VNAA0041	Ninh Binh	pangolins	Manis javanica	Sunda Pangolin	4/12/2017	Male	VNAA0041.OST	oral swab	8/13/2020	Real time PCR	Sarbeco viruses	Berlin, RdRp gene	Negative				Negative	Interpretation completed							Negative
VNAA0041	Ninh Binh	pangolins	Manis javanica	Sunda Pangolin	4/12/2017	Male	VNAA0041.OST	oral swab	8/13/2020	Real time PCR	Sarbeco viruses	Berlin, E gene	Negative				Negative	Interpretation completed							Negative
VNAA0042	Ninh Binh	pangolins	Manis javanica	Sunda pangolin	4/12/2017	Male	VNAA0042.OST	oral swab	11/7/2018	Conventional PCR	Coronaviruses	Modified Watanabe et al, RdRp gene	Negative				Negative	Interpretation completed							Negative
VNAA0042	Ninh Binh	pangolins	Manis javanica	Sunda pangolin	4/12/2017	Male	VNAA0042.OST	oral swab	11/16/2018	Conventional PCR	Coronaviruses	Quan et al, RdRp gene	Negative				Negative	Interpretation completed							Negative
VNAA0042	Ninh Binh	pangolins	Manis javanica	Sunda pangolin	4/12/2017	Male	VNAA0042.OST	oral swab	12/10/2018	Conventional PCR	Filoviruses	Unpublished, UCD	Negative				Negative	Interpretation completed							Negative
VNAA0042	Ninh Binh	pangolins	Manis javanica	Sunda pangolin	4/12/2017	Male	VNAA0042.OST	oral swab	10/13/2018	Conventional PCR	Flaviviruses	Moureau et al, NS5 gene	Negative				Negative	Interpretation completed							Negative
VNAA0042	Ninh Binh	pangolins	Manis javanica	Sunda pangolin	4/12/2017	Male	VNAA0042.OST	oral swab	11/24/2018	Conventional PCR	Influenzas	Anthony et al, M gene	Negative				Negative	Interpretation completed							Negative
VNAA0042	Ninh Binh	pangolins	Manis javanica	Sunda pangolin	4/12/2017	Male	VNAA0042.OST	oral swab	12/12/2018	Conventional PCR	Influenzas	Liang unpublished CII, PB1 gene	Negative				Negative	Interpretation completed							Negative
VNAA0042	Ninh Binh	pangolins	Manis javanica	Sunda pangolin	4/12/2017	Male	VNAA0042.OST	oral swab	11/26/2018	Conventional PCR	Paramyxoviruses	Tong et al, PAR	Negative				Negative	Interpretation completed							Negative
VNAA0042	Ninh Binh	pangolins	Manis javanica	Sunda Pangolin	4/12/2017	Male	VNAA0042.OST	oral swab	8/13/2020	Real time PCR	Sarbeco viruses	Berlin, RdRp gene	Negative				Negative	Interpretation completed							Negative
VNAA0042	Ninh Binh	pangolins	Manis javanica	Sunda Pangolin	4/12/2017	Male	VNAA0042.OST	oral swab	8/13/2020	Real time PCR	Sarbeco viruses	Berlin, E gene	Negative				Negative	Interpretation completed							Negative
VNAA0043	Ninh Binh	pangolins	Manis javanica	Sunda pangolin	4/12/2017	Male	VNAA0043.OST	oral swab	11/7/2018	Conventional PCR	Coronaviruses	Modified Watanabe et al, RdRp gene	Negative				Negative	Interpretation completed							Negative
VNAA0043	Ninh Binh	pangolins	Manis javanica	Sunda pangolin	4/12/2017	Male	VNAA0043.OST	oral swab	11/16/2018	Conventional PCR	Coronaviruses	Quan et al, RdRp gene	Negative				Negative	Interpretation completed							Negative
VNAA0043	Ninh Binh	pangolins	Manis javanica	Sunda pangolin	4/12/2017	Male	VNAA0043.OST	oral swab	12/10/2018	Conventional PCR	Filoviruses	Unpublished, UCD	Negative				Negative	Interpretation completed							Negative
VNAA0043	Ninh Binh	pangolins	Manis javanica	Sunda pangolin	4/12/2017	Male	VNAA0043.OST	oral swab	10/13/2018	Conventional PCR	Flaviviruses	Moureau et al, NS5 gene	Negative				Negative	Interpretation completed							Negative
VNAA0043	Ninh Binh	pangolins	Manis javanica	Sunda pangolin	4/12/2017	Male	VNAA0043.OST	oral swab	11/24/2018	Conventional PCR	Influenzas	Anthony et al, M gene	Negative				Negative	Interpretation completed							Negative
VNAA0043	Ninh Binh	pangolins	Manis javanica	Sunda pangolin	4/12/2017	Male	VNAA0043.OST	oral swab	12/12/2018	Conventional PCR	Influenzas	Liang unpublished CII, PB1 gene	Negative				Negative	Interpretation completed							Negative
VNAA0043	Ninh Binh	pangolins	Manis javanica	Sunda pangolin	4/12/2017	Male	VNAA0043.OST	oral swab	11/26/2018	Conventional PCR	Paramyxoviruses	Tong et al, PAR	Negative				Negative	Interpretation completed							Negative
VNAA0043	Ninh Binh	pangolins	Manis javanica	Sunda Pangolin	4/12/2017	Male	VNAA0043.OST	oral swab	8/13/2020	Real time PCR	Sarbeco viruses	Berlin, RdRp gene	Negative				Negative	Interpretation completed							Negative
VNAA0043	Ninh Binh	pangolins	Manis javanica	Sunda Pangolin	4/12/2017	Male	VNAA0043.OST	oral swab	8/13/2020	Real time PCR	Sarbeco viruses	Berlin, E gene	Negative				Negative	Interpretation completed							Negative
VNAA0044	Ninh Binh	pangolins	Manis javanica	Sunda pangolin	4/12/2017	Female	VNAA0044.OST	oral swab	11/7/2018	Conventional PCR	Coronaviruses	Modified Watanabe et al, RdRp gene	Negative				Negative	Interpretation completed							Negative
VNAA0044	Ninh Binh	pangolins	Manis javanica	Sunda pangolin	4/12/2017	Female	VNAA0044.OST	oral swab	11/16/2018	Conventional PCR	Coronaviruses	Quan et al, RdRp gene	Negative				Negative	Interpretation completed							Negative
VNAA0044	Ninh Binh	pangolins	Manis javanica	Sunda pangolin	4/12/2017	Female	VNAA0044.OST	oral swab	12/10/2018	Conventional PCR	Filoviruses	Unpublished, UCD	Negative				Negative	Interpretation completed							Negative
VNAA0044	Ninh Binh	pangolins	Manis javanica	Sunda pangolin	4/12/2017	Female	VNAA0044.OST	oral swab	10/13/2018	Conventional PCR	Flaviviruses	Moureau et al, NS5 gene	Negative				Negative	Interpretation completed							Negative
VNAA0044	Ninh Binh	pangolins	Manis javanica	Sunda pangolin	4/12/2017	Female	VNAA0044.OST	oral swab	11/24/2018	Conventional PCR	Influenzas	Anthony et al, M gene	Negative				Negative	Interpretation completed							Negative
VNAA0044	Ninh Binh	pangolins	Manis javanica	Sunda pangolin	4/12/2017	Female	VNAA0044.OST	oral swab	12/12/2018	Conventional PCR	Influenzas	Liang unpublished CII, PB1 gene	Negative				Negative	Interpretation completed							Negative
VNAA0044	Ninh Binh	pangolins	Manis javanica	Sunda pangolin	4/12/2017	Female	VNAA0044.OST	oral swab	11/26/2018	Conventional PCR	Paramyxoviruses	Tong et al, PAR	Negative				Negative	Interpretation completed							Negative
VNAA0044	Ninh Binh	pangolins	Manis javanica	Sunda pangolin	4/12/2017	Female	VNAA0044.RST	rectal swab	11/7/2018	Conventional PCR	Coronaviruses	Modified Watanabe et al, RdRp gene	Negative				Negative	Interpretation completed							Negative
VNAA0044	Ninh Binh	pangolins	Manis javanica	Sunda pangolin	4/12/2017	Female	VNAA0044.RST	rectal swab	11/16/2018	Conventional PCR	Coronaviruses	Quan et al, RdRp gene	Negative				Negative	Interpretation completed							Negative
VNAA0044	Ninh Binh	pangolins	Manis javanica	Sunda pangolin	4/12/2017	Female	VNAA0044.RST	rectal swab	12/10/2018	Conventional PCR	Filoviruses	Unpublished, UCD	Negative				Negative	Interpretation completed							Negative
VNAA0044	Ninh Binh	pangolins	Manis javanica	Sunda pangolin	4/12/2017	Female	VNAA0044.RST	rectal swab	10/13/2018	Conventional PCR	Flaviviruses	Moureau et al, NS5 gene	Negative				Negative	Interpretation completed							Negative
VNAA0044	Ninh Binh	pangolins	Manis javanica	Sunda pangolin	4/12/2017	Female	VNAA0044.RST	rectal swab	11/24/2018	Conventional PCR	Influenzas	Anthony et al, M gene	Negative				Negative	Interpretation completed							Negative
VNAA0044	Ninh Binh	pangolins	Manis javanica	Sunda pangolin	4/12/2017	Female	VNAA0044.RST	rectal swab	12/12/2018	Conventional PCR	Influenzas	Liang unpublished CII, PB1 gene	Negative				Negative	Interpretation completed							Negative
VNAA0044	Ninh Binh	pangolins	Manis javanica	Sunda pangolin	4/12/2017	Female	VNAA0044.RST	rectal swab	11/26/2018	Conventional PCR	Paramyxoviruses	Tong et al, PAR	Negative				Negative	Interpretation completed							Negative
VNAA0044	Ninh Binh	pangolins	Manis javanica	Sunda Pangolin	4/12/2017	Female	VNAA0044.RST	rectal swab	8/13/2020	Real time PCR	Sarbeco viruses	Berlin, RdRp gene	Negative				Negative	Interpretation completed							Negative
VNAA0044	Ninh Binh	pangolins	Manis javanica	Sunda Pangolin	4/12/2017	Female	VNAA0044.RST	rectal swab	8/13/2020	Real time PCR	Sarbeco viruses	Berlin, E gene	Negative				Negative	Interpretation completed							Negative
VNAA0044	Ninh Binh	pangolins	Manis javanica	Sunda Pangolin	4/12/2017	Female	VNAA0044.OST	oral swab	8/13/2020	Real time PCR	Sarbeco viruses	Berlin, RdRp gene	Negative				Negative	Interpretation completed							Negative
VNAA0044	Ninh Binh	pangolins	Manis javanica	Sunda Pangolin	4/12/2017	Female	VNAA0044.OST	oral swab	8/13/2020	Real time PCR	Sarbeco viruses	Berlin, E gene	Negative				Negative	Interpretation completed							Negative
VNAA0045	Ninh Binh	pangolins	Manis javanica	Sunda pangolin	4/12/2017	Female	VNAA0045.OST	oral swab	6/10/2019	Conventional PCR	Coronaviruses	Modified Watanabe et al, RdRp gene	Negative				Negative	Interpretation completed							Negative
VNAA0045	Ninh Binh	pangolins	Manis javanica	Sunda pangolin	4/12/2017	Female	VNAA0045.OST	oral swab	6/6/2019	Conventional PCR	Coronaviruses	Quan et al, RdRp gene	Negative				Negative	Interpretation completed							Negative
VNAA0045	Ninh Binh	pangolins	Manis javanica	Sunda pangolin	4/12/2017	Female	VNAA0045.OST	oral swab	3/25/2019	Conventional PCR	Filoviruses	Unpublished, UCD	Negative				Negative	Interpretation completed							Negative
VNAA0045	Ninh Binh	pangolins	Manis javanica	Sunda pangolin	4/12/2017	Female	VNAA0045.OST	oral swab	6/13/2019	Conventional PCR	Flaviviruses	Moureau et al, NS5 gene	Negative				Negative	Interpretation completed							Negative
VNAA0045	Ninh Binh	pangolins	Manis javanica	Sunda pangolin	4/12/2017	Female	VNAA0045.OST	oral swab	6/11/2019	Conventional PCR	Influenzas	Anthony et al, M gene	Negative				Negative	Interpretation completed							Negative
VNAA0045	Ninh Binh	pangolins	Manis javanica	Sunda pangolin	4/12/2017	Female	VNAA0045.OST	oral swab	6/11/2019	Conventional PCR	Influenzas	Liang unpublished CII, PB1 gene	Negative				Negative	Interpretation completed							Negative
VNAA0045	Ninh Binh	pangolins	Manis javanica	Sunda pangolin	4/12/2017	Female	VNAA0045.OST	oral swab	6/24/2019	Conventional PCR	Paramyxoviruses	Tong et al, PAR	Negative				Negative	Interpretation completed							Negative
VNAA0045	Ninh Binh	pangolins	Manis javanica	Sunda pangolin	4/12/2017	Female	VNAA0045.RST	rectal swab	6/10/2019	Conventional PCR	Coronaviruses	Modified Watanabe et al, RdRp gene	Negative				Negative	Interpretation completed							Negative
VNAA0045	Ninh Binh	pangolins	Manis javanica	Sunda pangolin	4/12/2017	Female	VNAA0045.RST	rectal swab	6/6/2019	Conventional PCR	Coronaviruses	Quan et al, RdRp gene	Negative				Negative	Interpretation completed							Negative
VNAA0045	Ninh Binh	pangolins	Manis javanica	Sunda pangolin	4/12/2017	Female	VNAA0045.RST	rectal swab	3/25/2019	Conventional PCR	Filoviruses	Unpublished, UCD	Negative				Negative	Interpretation completed							Negative
VNAA0045	Ninh Binh	pangolins	Manis javanica	Sunda pangolin	4/12/2017	Female	VNAA0045.RST	rectal swab	6/13/2019	Conventional PCR	Flaviviruses	Moureau et al, NS5 gene	Negative				Negative	Interpretation completed							Negative
VNAA0045	Ninh Binh	pangolins	Manis javanica	Sunda pangolin	4/12/2017	Female	VNAA0045.RST	rectal swab	6/11/2019	Conventional PCR	Influenzas	Anthony et al, M gene	Negative				Negative	Interpretation completed							Negative
VNAA0045	Ninh Binh	pangolins	Manis javanica	Sunda pangolin	4/12/2017	Female	VNAA0045.RST	rectal swab	6/11/2019	Conventional PCR	Influenzas	Liang unpublished CII, PB1 gene	Negative				Negative	Interpretation completed							Negative
VNAA0045	Ninh Binh	pangolins	Manis javanica	Sunda pangolin	4/12/2017	Female	VNAA0045.RST	rectal swab	6/24/2019	Conventional PCR	Paramyxoviruses	Tong et al, PAR	Negative				Negative	Interpretation completed							Negative
VNAA0045	Ninh Binh	pangolins	Manis javanica	Sunda Pangolin	4/12/2017	Female	VNAA0045.RST	rectal swab	8/13/2020	Real time PCR	Sarbeco viruses	Berlin, RdRp gene	Negative				Negative	Interpretation completed							Negative
VNAA0045	Ninh Binh	pangolins	Manis javanica	Sunda Pangolin	4/12/2017	Female	VNAA0045.RST	rectal swab	8/13/2020	Real time PCR	Sarbeco viruses	Berlin, E gene	Negative				Negative	Interpretation completed							Negative
VNAA0045	Ninh Binh	pangolins	Manis javanica	Sunda Pangolin	4/12/2017	Female	VNAA0045.OST	oral swab	8/13/2020	Real time PCR	Sarbeco viruses	Berlin, RdRp gene	Negative				Negative	Interpretation completed							Negative
VNAA0045	Ninh Binh	pangolins	Manis javanica	Sunda Pangolin	4/12/2017	Female	VNAA0045.OST	oral swab	8/13/2020	Real time PCR	Sarbeco viruses	Berlin, E gene	Negative				Negative	Interpretation completed							Negative
VNAA0046	Ninh Binh	pangolins	Manis javanica	Sunda pangolin	4/13/2017	Male	VNAA0046.OST	oral swab	11/7/2018	Conventional PCR	Coronaviruses	Modified Watanabe et al, RdRp gene	Negative				Negative	Interpretation completed							Negative
VNAA0046	Ninh Binh	pangolins	Manis javanica	Sunda pangolin	4/13/2017	Male	VNAA0046.OST	oral swab	11/16/2018	Conventional PCR	Coronaviruses	Quan et al, RdRp gene	Negative				Negative	Interpretation completed							Negative
VNAA0046	Ninh Binh	pangolins	Manis javanica	Sunda pangolin	4/13/2017	Male	VNAA0046.OST	oral swab	12/10/2018	Conventional PCR	Filoviruses	Unpublished, UCD	Negative				Negative	Interpretation completed							Negative
VNAA0046	Ninh Binh	pangolins	Manis javanica	Sunda pangolin	4/13/2017	Male	VNAA0046.OST	oral swab	10/13/2018	Conventional PCR	Flaviviruses	Moureau et al, NS5 gene	Negative				Negative	Interpretation completed							Negative
VNAA0046	Ninh Binh	pangolins	Manis javanica	Sunda pangolin	4/13/2017	Male	VNAA0046.OST	oral swab	11/24/2018	Conventional PCR	Influenzas	Anthony et al, M gene	Negative				Negative	Interpretation completed							Negative
VNAA0046	Ninh Binh	pangolins	Manis javanica	Sunda pangolin	4/13/2017	Male	VNAA0046.OST	oral swab	12/12/2018	Conventional PCR	Influenzas	Liang unpublished CII, PB1 gene	Negative				Negative	Interpretation completed							Negative
VNAA0046	Ninh Binh	pangolins	Manis javanica	Sunda pangolin	4/13/2017	Male	VNAA0046.OST	oral swab	11/26/2018	Conventional PCR	Paramyxoviruses	Tong et al, PAR	Negative				Negative	Interpretation completed							Negative
VNAA0046	Ninh Binh	pangolins	Manis javanica	Sunda Pangolin	4/13/2017	Male	VNAA0046.OST	oral swab	8/13/2020	Real time PCR	Sarbeco viruses	Berlin, RdRp gene	Negative				Negative	Interpretation completed							Negative
VNAA0046	Ninh Binh	pangolins	Manis javanica	Sunda Pangolin	4/13/2017	Male	VNAA0046.OST	oral swab	8/13/2020	Real time PCR	Sarbeco viruses	Berlin, E gene	Negative				Negative	Interpretation completed							Negative
VNAA0047	Ninh Binh	pangolins	Manis javanica	Sunda pangolin	4/13/2017	Male	VNAA0047.OST	oral swab	11/7/2018	Conventional PCR	Coronaviruses	Modified Watanabe et al, RdRp gene	Negative				Negative	Interpretation completed							Negative
VNAA0047	Ninh Binh	pangolins	Manis javanica	Sunda pangolin	4/13/2017	Male	VNAA0047.OST	oral swab	11/16/2018	Conventional PCR	Coronaviruses	Quan et al, RdRp gene	Negative				Negative	Interpretation completed							Negative
VNAA0047	Ninh Binh	pangolins	Manis javanica	Sunda pangolin	4/13/2017	Male	VNAA0047.OST	oral swab	12/10/2018	Conventional PCR	Filoviruses	Unpublished, UCD	Negative				Negative	Interpretation completed							Negative
VNAA0047	Ninh Binh	pangolins	Manis javanica	Sunda pangolin	4/13/2017	Male	VNAA0047.OST	oral swab	10/13/2018	Conventional PCR	Flaviviruses	Moureau et al, NS5 gene	Negative				Negative	Interpretation completed							Negative
VNAA0047	Ninh Binh	pangolins	Manis javanica	Sunda pangolin	4/13/2017	Male	VNAA0047.OST	oral swab	11/24/2018	Conventional PCR	Influenzas	Anthony et al, M gene	Negative				Negative	Interpretation completed							Negative
VNAA0047	Ninh Binh	pangolins	Manis javanica	Sunda pangolin	4/13/2017	Male	VNAA0047.OST	oral swab	12/12/2018	Conventional PCR	Influenzas	Liang unpublished CII, PB1 gene	Negative				Negative	Interpretation completed							Negative
VNAA0047	Ninh Binh	pangolins	Manis javanica	Sunda pangolin	4/13/2017	Male	VNAA0047.OST	oral swab	11/26/2018	Conventional PCR	Paramyxoviruses	Tong et al, PAR	Negative				Negative	Interpretation completed							Negative
VNAA0047	Ninh Binh	pangolins	Manis javanica	Sunda pangolin	4/13/2017	Male	VNAA0047.RST	rectal swab	11/7/2018	Conventional PCR	Coronaviruses	Modified Watanabe et al, RdRp gene	Negative				Negative	Interpretation completed							Negative
VNAA0047	Ninh Binh	pangolins	Manis javanica	Sunda pangolin	4/13/2017	Male	VNAA0047.RST	rectal swab	11/16/2018	Conventional PCR	Coronaviruses	Quan et al, RdRp gene	Negative				Negative	Interpretation completed							Negative
VNAA0047	Ninh Binh	pangolins	Manis javanica	Sunda pangolin	4/13/2017	Male	VNAA0047.RST	rectal swab	12/10/2018	Conventional PCR	Filoviruses	Unpublished, UCD	Negative				Negative	Interpretation completed							Negative
VNAA0047	Ninh Binh	pangolins	Manis javanica	Sunda pangolin	4/13/2017	Male	VNAA0047.RST	rectal swab	10/13/2018	Conventional PCR	Flaviviruses	Moureau et al, NS5 gene	Negative				Negative	Interpretation completed							Negative
VNAA0047	Ninh Binh	pangolins	Manis javanica	Sunda pangolin	4/13/2017	Male	VNAA0047.RST	rectal swab	11/24/2018	Conventional PCR	Influenzas	Anthony et al, M gene	Negative				Negative	Interpretation completed							Negative
VNAA0047	Ninh Binh	pangolins	Manis javanica	Sunda pangolin	4/13/2017	Male	VNAA0047.RST	rectal swab	12/12/2018	Conventional PCR	Influenzas	Liang unpublished CII, PB1 gene	Negative				Negative	Interpretation completed							Negative
VNAA0047	Ninh Binh	pangolins	Manis javanica	Sunda pangolin	4/13/2017	Male	VNAA0047.RST	rectal swab	11/26/2018	Conventional PCR	Paramyxoviruses	Tong et al, PAR	Negative				Negative	Interpretation completed							Negative
VNAA0047	Ninh Binh	pangolins	Manis javanica	Sunda Pangolin	4/13/2017	Male	VNAA0047.RST	rectal swab	8/13/2020	Real time PCR	Sarbeco viruses	Berlin, RdRp gene	Negative				Negative	Interpretation completed							Negative
VNAA0047	Ninh Binh	pangolins	Manis javanica	Sunda Pangolin	4/13/2017	Male	VNAA0047.RST	rectal swab	8/13/2020	Real time PCR	Sarbeco viruses	Berlin, E gene	Negative				Negative	Interpretation completed							Negative
VNAA0047	Ninh Binh	pangolins	Manis javanica	Sunda Pangolin	4/13/2017	Male	VNAA0047.OST	oral swab	8/13/2020	Real time PCR	Sarbeco viruses	Berlin, RdRp gene	Negative				Negative	Interpretation completed							Negative
VNAA0047	Ninh Binh	pangolins	Manis javanica	Sunda Pangolin	4/13/2017	Male	VNAA0047.OST	oral swab	8/13/2020	Real time PCR	Sarbeco viruses	Berlin, E gene	Negative				Negative	Interpretation completed							Negative
VNAA0048	Ninh Binh	pangolins	Manis javanica	Sunda pangolin	4/13/2017	Male	VNAA0048.OST	oral swab	11/7/2018	Conventional PCR	Coronaviruses	Modified Watanabe et al, RdRp gene	Negative				Negative	Interpretation completed							Negative
VNAA0048	Ninh Binh	pangolins	Manis javanica	Sunda pangolin	4/13/2017	Male	VNAA0048.OST	oral swab	11/16/2018	Conventional PCR	Coronaviruses	Quan et al, RdRp gene	Negative				Negative	Interpretation completed							Negative
VNAA0048	Ninh Binh	pangolins	Manis javanica	Sunda pangolin	4/13/2017	Male	VNAA0048.OST	oral swab	12/10/2018	Conventional PCR	Filoviruses	Unpublished, UCD	Negative				Negative	Interpretation completed							Negative
VNAA0048	Ninh Binh	pangolins	Manis javanica	Sunda pangolin	4/13/2017	Male	VNAA0048.OST	oral swab	10/13/2018	Conventional PCR	Flaviviruses	Moureau et al, NS5 gene	Negative				Negative	Interpretation completed							Negative
VNAA0048	Ninh Binh	pangolins	Manis javanica	Sunda pangolin	4/13/2017	Male	VNAA0048.OST	oral swab	11/24/2018	Conventional PCR	Influenzas	Anthony et al, M gene	Negative				Negative	Interpretation completed							Negative
VNAA0048	Ninh Binh	pangolins	Manis javanica	Sunda pangolin	4/13/2017	Male	VNAA0048.OST	oral swab	12/12/2018	Conventional PCR	Influenzas	Liang unpublished CII, PB1 gene	Negative				Negative	Interpretation completed							Negative
VNAA0048	Ninh Binh	pangolins	Manis javanica	Sunda pangolin	4/13/2017	Male	VNAA0048.OST	oral swab	11/26/2018	Conventional PCR	Paramyxoviruses	Tong et al, PAR	Negative				Negative	Interpretation completed							Negative
VNAA0048	Ninh Binh	pangolins	Manis javanica	Sunda pangolin	4/13/2017	Male	VNAA0048.RST	rectal swab	11/7/2018	Conventional PCR	Coronaviruses	Modified Watanabe et al, RdRp gene	Negative				Negative	Interpretation completed							Negative
VNAA0048	Ninh Binh	pangolins	Manis javanica	Sunda pangolin	4/13/2017	Male	VNAA0048.RST	rectal swab	11/16/2018	Conventional PCR	Coronaviruses	Quan et al, RdRp gene	Negative				Negative	Interpretation completed							Negative
VNAA0048	Ninh Binh	pangolins	Manis javanica	Sunda pangolin	4/13/2017	Male	VNAA0048.RST	rectal swab	12/10/2018	Conventional PCR	Filoviruses	Unpublished, UCD	Negative				Negative	Interpretation completed							Negative
VNAA0048	Ninh Binh	pangolins	Manis javanica	Sunda pangolin	4/13/2017	Male	VNAA0048.RST	rectal swab	10/13/2018	Conventional PCR	Flaviviruses	Moureau et al, NS5 gene	Negative				Negative	Interpretation completed							Negative
VNAA0048	Ninh Binh	pangolins	Manis javanica	Sunda pangolin	4/13/2017	Male	VNAA0048.RST	rectal swab	11/24/2018	Conventional PCR	Influenzas	Anthony et al, M gene	Negative				Negative	Interpretation completed							Negative
VNAA0048	Ninh Binh	pangolins	Manis javanica	Sunda pangolin	4/13/2017	Male	VNAA0048.RST	rectal swab	12/12/2018	Conventional PCR	Influenzas	Liang unpublished CII, PB1 gene	Negative				Negative	Interpretation completed							Negative
VNAA0048	Ninh Binh	pangolins	Manis javanica	Sunda pangolin	4/13/2017	Male	VNAA0048.RST	rectal swab	11/26/2018	Conventional PCR	Paramyxoviruses	Tong et al, PAR	Negative				Negative	Interpretation completed							Negative
VNAA0048	Ninh Binh	pangolins	Manis javanica	Sunda Pangolin	4/13/2017	Male	VNAA0048.RST	rectal swab	8/13/2020	Real time PCR	Sarbeco viruses	Berlin, RdRp gene	Negative				Negative	Interpretation completed							Negative
VNAA0048	Ninh Binh	pangolins	Manis javanica	Sunda Pangolin	4/13/2017	Male	VNAA0048.RST	rectal swab	8/13/2020	Real time PCR	Sarbeco viruses	Berlin, E gene	Negative				Negative	Interpretation completed							Negative
VNAA0048	Ninh Binh	pangolins	Manis javanica	Sunda Pangolin	4/13/2017	Male	VNAA0048.OST	oral swab	8/13/2020	Real time PCR	Sarbeco viruses	Berlin, RdRp gene	Negative				Negative	Interpretation completed							Negative
VNAA0048	Ninh Binh	pangolins	Manis javanica	Sunda Pangolin	4/13/2017	Male	VNAA0048.OST	oral swab	8/13/2020	Real time PCR	Sarbeco viruses	Berlin, E gene	Negative				Negative	Interpretation completed							Negative
VNAA0049	Ninh Binh	pangolins	Manis javanica	Sunda pangolin	4/13/2017	Female	VNAA0049.OST	oral swab	11/7/2018	Conventional PCR	Coronaviruses	Modified Watanabe et al, RdRp gene	Negative				Negative	Interpretation completed							Negative
VNAA0049	Ninh Binh	pangolins	Manis javanica	Sunda pangolin	4/13/2017	Female	VNAA0049.OST	oral swab	11/16/2018	Conventional PCR	Coronaviruses	Quan et al, RdRp gene	Negative				Negative	Interpretation completed							Negative
VNAA0049	Ninh Binh	pangolins	Manis javanica	Sunda pangolin	4/13/2017	Female	VNAA0049.OST	oral swab	12/10/2018	Conventional PCR	Filoviruses	Unpublished, UCD	Negative				Negative	Interpretation completed							Negative
VNAA0049	Ninh Binh	pangolins	Manis javanica	Sunda pangolin	4/13/2017	Female	VNAA0049.OST	oral swab	10/13/2018	Conventional PCR	Flaviviruses	Moureau et al, NS5 gene	Negative				Negative	Interpretation completed							Negative
VNAA0049	Ninh Binh	pangolins	Manis javanica	Sunda pangolin	4/13/2017	Female	VNAA0049.OST	oral swab	11/24/2018	Conventional PCR	Influenzas	Anthony et al, M gene	Negative				Negative	Interpretation completed							Negative
VNAA0049	Ninh Binh	pangolins	Manis javanica	Sunda pangolin	4/13/2017	Female	VNAA0049.OST	oral swab	12/12/2018	Conventional PCR	Influenzas	Liang unpublished CII, PB1 gene	Negative				Negative	Interpretation completed							Negative
VNAA0049	Ninh Binh	pangolins	Manis javanica	Sunda pangolin	4/13/2017	Female	VNAA0049.OST	oral swab	11/26/2018	Conventional PCR	Paramyxoviruses	Tong et al, PAR	Negative				Negative	Interpretation completed							Negative
VNAA0049	Ninh Binh	pangolins	Manis javanica	Sunda pangolin	4/13/2017	Female	VNAA0049.RST	rectal swab	11/7/2018	Conventional PCR	Coronaviruses	Modified Watanabe et al, RdRp gene	Negative				Negative	Interpretation completed							Negative
VNAA0049	Ninh Binh	pangolins	Manis javanica	Sunda pangolin	4/13/2017	Female	VNAA0049.RST	rectal swab	11/16/2018	Conventional PCR	Coronaviruses	Quan et al, RdRp gene	Negative				Negative	Interpretation completed							Negative
VNAA0049	Ninh Binh	pangolins	Manis javanica	Sunda pangolin	4/13/2017	Female	VNAA0049.RST	rectal swab	12/10/2018	Conventional PCR	Filoviruses	Unpublished, UCD	Negative				Negative	Interpretation completed							Negative
VNAA0049	Ninh Binh	pangolins	Manis javanica	Sunda pangolin	4/13/2017	Female	VNAA0049.RST	rectal swab	10/13/2018	Conventional PCR	Flaviviruses	Moureau et al, NS5 gene	Negative				Negative	Interpretation completed							Negative
VNAA0049	Ninh Binh	pangolins	Manis javanica	Sunda pangolin	4/13/2017	Female	VNAA0049.RST	rectal swab	11/24/2018	Conventional PCR	Influenzas	Anthony et al, M gene	Negative				Negative	Interpretation completed							Negative
VNAA0049	Ninh Binh	pangolins	Manis javanica	Sunda pangolin	4/13/2017	Female	VNAA0049.RST	rectal swab	12/12/2018	Conventional PCR	Influenzas	Liang unpublished CII, PB1 gene	Negative				Negative	Interpretation completed							Negative
VNAA0049	Ninh Binh	pangolins	Manis javanica	Sunda pangolin	4/13/2017	Female	VNAA0049.RST	rectal swab	11/26/2018	Conventional PCR	Paramyxoviruses	Tong et al, PAR	Negative				Negative	Interpretation completed							Negative
VNAA0049	Ninh Binh	pangolins	Manis javanica	Sunda Pangolin	4/13/2017	Female	VNAA0049.RST	rectal swab	8/13/2020	Real time PCR	Sarbeco viruses	Berlin, RdRp gene	Negative				Negative	Interpretation completed							Negative
VNAA0049	Ninh Binh	pangolins	Manis javanica	Sunda Pangolin	4/13/2017	Female	VNAA0049.RST	rectal swab	8/13/2020	Real time PCR	Sarbeco viruses	Berlin, E gene	Negative				Negative	Interpretation completed							Negative
VNAA0049	Ninh Binh	pangolins	Manis javanica	Sunda Pangolin	4/13/2017	Female	VNAA0049.OST	oral swab	8/13/2020	Real time PCR	Sarbeco viruses	Berlin, RdRp gene	Negative				Negative	Interpretation completed							Negative
VNAA0049	Ninh Binh	pangolins	Manis javanica	Sunda Pangolin	4/13/2017	Female	VNAA0049.OST	oral swab	8/13/2020	Real time PCR	Sarbeco viruses	Berlin, E gene	Negative				Negative	Interpretation completed							Negative
VNAA0050	Ninh Binh	pangolins	Manis javanica	Sunda pangolin	4/13/2017	Female	VNAA0050.OST	oral swab	11/7/2018	Conventional PCR	Coronaviruses	Modified Watanabe et al, RdRp gene	Negative				Negative	Interpretation completed							Negative
VNAA0050	Ninh Binh	pangolins	Manis javanica	Sunda pangolin	4/13/2017	Female	VNAA0050.OST	oral swab	11/16/2018	Conventional PCR	Coronaviruses	Quan et al, RdRp gene	Negative				Negative	Interpretation completed							Negative
VNAA0050	Ninh Binh	pangolins	Manis javanica	Sunda pangolin	4/13/2017	Female	VNAA0050.OST	oral swab	12/10/2018	Conventional PCR	Filoviruses	Unpublished, UCD	Negative				Negative	Interpretation completed							Negative
VNAA0050	Ninh Binh	pangolins	Manis javanica	Sunda pangolin	4/13/2017	Female	VNAA0050.OST	oral swab	10/13/2018	Conventional PCR	Flaviviruses	Moureau et al, NS5 gene	Negative				Negative	Interpretation completed							Negative
VNAA0050	Ninh Binh	pangolins	Manis javanica	Sunda pangolin	4/13/2017	Female	VNAA0050.OST	oral swab	11/24/2018	Conventional PCR	Influenzas	Anthony et al, M gene	Negative				Negative	Interpretation completed							Negative
VNAA0050	Ninh Binh	pangolins	Manis javanica	Sunda pangolin	4/13/2017	Female	VNAA0050.OST	oral swab	12/12/2018	Conventional PCR	Influenzas	Liang unpublished CII, PB1 gene	Negative				Negative	Interpretation completed							Negative
VNAA0050	Ninh Binh	pangolins	Manis javanica	Sunda pangolin	4/13/2017	Female	VNAA0050.OST	oral swab	11/26/2018	Conventional PCR	Paramyxoviruses	Tong et al, PAR	Negative				Negative	Interpretation completed							Negative
VNAA0050	Ninh Binh	pangolins	Manis javanica	Sunda pangolin	4/13/2017	Female	VNAA0050.RST	rectal swab	11/7/2018	Conventional PCR	Coronaviruses	Modified Watanabe et al, RdRp gene	Negative				Negative	Interpretation completed							Negative
VNAA0050	Ninh Binh	pangolins	Manis javanica	Sunda pangolin	4/13/2017	Female	VNAA0050.RST	rectal swab	11/16/2018	Conventional PCR	Coronaviruses	Quan et al, RdRp gene	Negative				Negative	Interpretation completed							Negative
VNAA0050	Ninh Binh	pangolins	Manis javanica	Sunda pangolin	4/13/2017	Female	VNAA0050.RST	rectal swab	12/10/2018	Conventional PCR	Filoviruses	Unpublished, UCD	Negative				Negative	Interpretation completed							Negative
VNAA0050	Ninh Binh	pangolins	Manis javanica	Sunda pangolin	4/13/2017	Female	VNAA0050.RST	rectal swab	10/13/2018	Conventional PCR	Flaviviruses	Moureau et al, NS5 gene	Negative				Negative	Interpretation completed							Negative
VNAA0050	Ninh Binh	pangolins	Manis javanica	Sunda pangolin	4/13/2017	Female	VNAA0050.RST	rectal swab	11/24/2018	Conventional PCR	Influenzas	Anthony et al, M gene	Negative				Negative	Interpretation completed							Negative
VNAA0050	Ninh Binh	pangolins	Manis javanica	Sunda pangolin	4/13/2017	Female	VNAA0050.RST	rectal swab	12/12/2018	Conventional PCR	Influenzas	Liang unpublished CII, PB1 gene	Negative				Negative	Interpretation completed							Negative
VNAA0050	Ninh Binh	pangolins	Manis javanica	Sunda pangolin	4/13/2017	Female	VNAA0050.RST	rectal swab	11/26/2018	Conventional PCR	Paramyxoviruses	Tong et al, PAR	Negative				Negative	Interpretation completed							Negative
VNAA0050	Ninh Binh	pangolins	Manis javanica	Sunda Pangolin	4/13/2017	Female	VNAA0050.RST	rectal swab	8/13/2020	Real time PCR	Sarbeco viruses	Berlin, RdRp gene	Negative				Negative	Interpretation completed							Negative
VNAA0050	Ninh Binh	pangolins	Manis javanica	Sunda Pangolin	4/13/2017	Female	VNAA0050.RST	rectal swab	8/13/2020	Real time PCR	Sarbeco viruses	Berlin, E gene	Negative				Negative	Interpretation completed							Negative
VNAA0050	Ninh Binh	pangolins	Manis javanica	Sunda Pangolin	4/13/2017	Female	VNAA0050.OST	oral swab	8/13/2020	Real time PCR	Sarbeco viruses	Berlin, RdRp gene	Negative				Negative	Interpretation completed							Negative
VNAA0050	Ninh Binh	pangolins	Manis javanica	Sunda Pangolin	4/13/2017	Female	VNAA0050.OST	oral swab	8/13/2020	Real time PCR	Sarbeco viruses	Berlin, E gene	Negative				Negative	Interpretation completed							Negative
VNAA0051	Ninh Binh	pangolins	Manis javanica	Sunda pangolin	4/13/2017	Female	VNAA0051.OST	oral swab	11/7/2018	Conventional PCR	Coronaviruses	Modified Watanabe et al, RdRp gene	Negative				Negative	Interpretation completed							Negative
VNAA0051	Ninh Binh	pangolins	Manis javanica	Sunda pangolin	4/13/2017	Female	VNAA0051.OST	oral swab	11/16/2018	Conventional PCR	Coronaviruses	Quan et al, RdRp gene	Negative				Negative	Interpretation completed							Negative
VNAA0051	Ninh Binh	pangolins	Manis javanica	Sunda pangolin	4/13/2017	Female	VNAA0051.OST	oral swab	12/10/2018	Conventional PCR	Filoviruses	Unpublished, UCD	Negative				Negative	Interpretation completed							Negative
VNAA0051	Ninh Binh	pangolins	Manis javanica	Sunda pangolin	4/13/2017	Female	VNAA0051.OST	oral swab	10/13/2018	Conventional PCR	Flaviviruses	Moureau et al, NS5 gene	Negative				Negative	Interpretation completed							Negative
VNAA0051	Ninh Binh	pangolins	Manis javanica	Sunda pangolin	4/13/2017	Female	VNAA0051.OST	oral swab	11/24/2018	Conventional PCR	Influenzas	Anthony et al, M gene	Negative				Negative	Interpretation completed							Negative
VNAA0051	Ninh Binh	pangolins	Manis javanica	Sunda pangolin	4/13/2017	Female	VNAA0051.OST	oral swab	12/12/2018	Conventional PCR	Influenzas	Liang unpublished CII, PB1 gene	Negative				Negative	Interpretation completed							Negative
VNAA0051	Ninh Binh	pangolins	Manis javanica	Sunda pangolin	4/13/2017	Female	VNAA0051.OST	oral swab	11/26/2018	Conventional PCR	Paramyxoviruses	Tong et al, PAR	Negative				Negative	Interpretation completed							Negative
VNAA0051	Ninh Binh	pangolins	Manis javanica	Sunda pangolin	4/13/2017	Female	VNAA0051.RST	rectal swab	11/7/2018	Conventional PCR	Coronaviruses	Modified Watanabe et al, RdRp gene	Negative				Negative	Interpretation completed							Negative
VNAA0051	Ninh Binh	pangolins	Manis javanica	Sunda pangolin	4/13/2017	Female	VNAA0051.RST	rectal swab	11/16/2018	Conventional PCR	Coronaviruses	Quan et al, RdRp gene	Negative				Negative	Interpretation completed							Negative
VNAA0051	Ninh Binh	pangolins	Manis javanica	Sunda pangolin	4/13/2017	Female	VNAA0051.RST	rectal swab	12/10/2018	Conventional PCR	Filoviruses	Unpublished, UCD	Negative				Negative	Interpretation completed							Negative
VNAA0051	Ninh Binh	pangolins	Manis javanica	Sunda pangolin	4/13/2017	Female	VNAA0051.RST	rectal swab	10/13/2018	Conventional PCR	Flaviviruses	Moureau et al, NS5 gene	Negative				Negative	Interpretation completed							Negative
VNAA0051	Ninh Binh	pangolins	Manis javanica	Sunda pangolin	4/13/2017	Female	VNAA0051.RST	rectal swab	11/24/2018	Conventional PCR	Influenzas	Anthony et al, M gene	Negative				Negative	Interpretation completed							Negative
VNAA0051	Ninh Binh	pangolins	Manis javanica	Sunda pangolin	4/13/2017	Female	VNAA0051.RST	rectal swab	12/12/2018	Conventional PCR	Influenzas	Liang unpublished CII, PB1 gene	Negative				Negative	Interpretation completed							Negative
VNAA0051	Ninh Binh	pangolins	Manis javanica	Sunda pangolin	4/13/2017	Female	VNAA0051.RST	rectal swab	11/26/2018	Conventional PCR	Paramyxoviruses	Tong et al, PAR	Negative				Negative	Interpretation completed							Negative
VNAA0051	Ninh Binh	pangolins	Manis javanica	Sunda Pangolin	4/13/2017	Female	VNAA0051.RST	rectal swab	8/13/2020	Real time PCR	Sarbeco viruses	Berlin, RdRp gene	Negative				Negative	Interpretation completed							Negative
VNAA0051	Ninh Binh	pangolins	Manis javanica	Sunda Pangolin	4/13/2017	Female	VNAA0051.RST	rectal swab	8/13/2020	Real time PCR	Sarbeco viruses	Berlin, E gene	Negative				Negative	Interpretation completed							Negative
VNAA0051	Ninh Binh	pangolins	Manis javanica	Sunda Pangolin	4/13/2017	Female	VNAA0051.OST	oral swab	8/13/2020	Real time PCR	Sarbeco viruses	Berlin, RdRp gene	Negative				Negative	Interpretation completed							Negative
VNAA0051	Ninh Binh	pangolins	Manis javanica	Sunda Pangolin	4/13/2017	Female	VNAA0051.OST	oral swab	8/13/2020	Real time PCR	Sarbeco viruses	Berlin, E gene	Negative				Negative	Interpretation completed							Negative
VNAA0052	Ninh Binh	pangolins	Manis javanica	Sunda pangolin	4/13/2017	Female	VNAA0052.OST	oral swab	11/7/2018	Conventional PCR	Coronaviruses	Modified Watanabe et al, RdRp gene	Negative				Negative	Interpretation completed							Negative
VNAA0052	Ninh Binh	pangolins	Manis javanica	Sunda pangolin	4/13/2017	Female	VNAA0052.OST	oral swab	11/16/2018	Conventional PCR	Coronaviruses	Quan et al, RdRp gene	Negative				Negative	Interpretation completed							Negative
VNAA0052	Ninh Binh	pangolins	Manis javanica	Sunda pangolin	4/13/2017	Female	VNAA0052.OST	oral swab	12/10/2018	Conventional PCR	Filoviruses	Unpublished, UCD	Negative				Negative	Interpretation completed							Negative
VNAA0052	Ninh Binh	pangolins	Manis javanica	Sunda pangolin	4/13/2017	Female	VNAA0052.OST	oral swab	10/13/2018	Conventional PCR	Flaviviruses	Moureau et al, NS5 gene	Negative				Negative	Interpretation completed							Negative
VNAA0052	Ninh Binh	pangolins	Manis javanica	Sunda pangolin	4/13/2017	Female	VNAA0052.OST	oral swab	11/24/2018	Conventional PCR	Influenzas	Anthony et al, M gene	Negative				Negative	Interpretation completed							Negative
VNAA0052	Ninh Binh	pangolins	Manis javanica	Sunda pangolin	4/13/2017	Female	VNAA0052.OST	oral swab	12/12/2018	Conventional PCR	Influenzas	Liang unpublished CII, PB1 gene	Negative				Negative	Interpretation completed							Negative
VNAA0052	Ninh Binh	pangolins	Manis javanica	Sunda pangolin	4/13/2017	Female	VNAA0052.OST	oral swab	11/26/2018	Conventional PCR	Paramyxoviruses	Tong et al, PAR	Negative				Negative	Interpretation completed							Negative
VNAA0052	Ninh Binh	pangolins	Manis javanica	Sunda pangolin	4/13/2017	Female	VNAA0052.RST	rectal swab	11/7/2018	Conventional PCR	Coronaviruses	Modified Watanabe et al, RdRp gene	Negative				Negative	Interpretation completed							Negative
VNAA0052	Ninh Binh	pangolins	Manis javanica	Sunda pangolin	4/13/2017	Female	VNAA0052.RST	rectal swab	11/16/2018	Conventional PCR	Coronaviruses	Quan et al, RdRp gene	Negative				Negative	Interpretation completed							Negative
VNAA0052	Ninh Binh	pangolins	Manis javanica	Sunda pangolin	4/13/2017	Female	VNAA0052.RST	rectal swab	12/10/2018	Conventional PCR	Filoviruses	Unpublished, UCD	Negative				Negative	Interpretation completed							Negative
VNAA0052	Ninh Binh	pangolins	Manis javanica	Sunda pangolin	4/13/2017	Female	VNAA0052.RST	rectal swab	10/13/2018	Conventional PCR	Flaviviruses	Moureau et al, NS5 gene	Negative				Negative	Interpretation completed							Negative
VNAA0052	Ninh Binh	pangolins	Manis javanica	Sunda pangolin	4/13/2017	Female	VNAA0052.RST	rectal swab	11/24/2018	Conventional PCR	Influenzas	Anthony et al, M gene	Negative				Negative	Interpretation completed							Negative
VNAA0052	Ninh Binh	pangolins	Manis javanica	Sunda pangolin	4/13/2017	Female	VNAA0052.RST	rectal swab	12/12/2018	Conventional PCR	Influenzas	Liang unpublished CII, PB1 gene	Negative				Negative	Interpretation completed							Negative
VNAA0052	Ninh Binh	pangolins	Manis javanica	Sunda pangolin	4/13/2017	Female	VNAA0052.RST	rectal swab	11/26/2018	Conventional PCR	Paramyxoviruses	Tong et al, PAR	Negative				Negative	Interpretation completed							Negative
VNAA0052	Ninh Binh	pangolins	Manis javanica	Sunda Pangolin	4/13/2017	Female	VNAA0052.RST	rectal swab	8/13/2020	Real time PCR	Sarbeco viruses	Berlin, RdRp gene	Negative				Negative	Interpretation completed							Negative
VNAA0052	Ninh Binh	pangolins	Manis javanica	Sunda Pangolin	4/13/2017	Female	VNAA0052.RST	rectal swab	8/13/2020	Real time PCR	Sarbeco viruses	Berlin, E gene	Negative				Negative	Interpretation completed							Negative
VNAA0052	Ninh Binh	pangolins	Manis javanica	Sunda Pangolin	4/13/2017	Female	VNAA0052.OST	oral swab	8/13/2020	Real time PCR	Sarbeco viruses	Berlin, RdRp gene	Negative				Negative	Interpretation completed							Negative
VNAA0052	Ninh Binh	pangolins	Manis javanica	Sunda Pangolin	4/13/2017	Female	VNAA0052.OST	oral swab	8/13/2020	Real time PCR	Sarbeco viruses	Berlin, E gene	Negative				Negative	Interpretation completed							Negative
VNAA0053	Ninh Binh	pangolins	Manis javanica	Sunda pangolin	4/13/2017	Female	VNAA0053.OST	oral swab	11/7/2018	Conventional PCR	Coronaviruses	Modified Watanabe et al, RdRp gene	Negative				Negative	Interpretation completed							Negative
VNAA0053	Ninh Binh	pangolins	Manis javanica	Sunda pangolin	4/13/2017	Female	VNAA0053.OST	oral swab	11/16/2018	Conventional PCR	Coronaviruses	Quan et al, RdRp gene	Negative				Negative	Interpretation completed							Negative
VNAA0053	Ninh Binh	pangolins	Manis javanica	Sunda pangolin	4/13/2017	Female	VNAA0053.OST	oral swab	12/10/2018	Conventional PCR	Filoviruses	Unpublished, UCD	Negative				Negative	Interpretation completed							Negative
VNAA0053	Ninh Binh	pangolins	Manis javanica	Sunda pangolin	4/13/2017	Female	VNAA0053.OST	oral swab	10/13/2018	Conventional PCR	Flaviviruses	Moureau et al, NS5 gene	Negative				Negative	Interpretation completed							Negative
VNAA0053	Ninh Binh	pangolins	Manis javanica	Sunda pangolin	4/13/2017	Female	VNAA0053.OST	oral swab	11/24/2018	Conventional PCR	Influenzas	Anthony et al, M gene	Negative				Negative	Interpretation completed							Negative
VNAA0053	Ninh Binh	pangolins	Manis javanica	Sunda pangolin	4/13/2017	Female	VNAA0053.OST	oral swab	12/12/2018	Conventional PCR	Influenzas	Liang unpublished CII, PB1 gene	Negative				Negative	Interpretation completed							Negative
VNAA0053	Ninh Binh	pangolins	Manis javanica	Sunda pangolin	4/13/2017	Female	VNAA0053.OST	oral swab	11/26/2018	Conventional PCR	Paramyxoviruses	Tong et al, PAR	Negative				Negative	Interpretation completed							Negative
VNAA0053	Ninh Binh	pangolins	Manis javanica	Sunda pangolin	4/13/2017	Female	VNAA0053.RST	rectal swab	11/7/2018	Conventional PCR	Coronaviruses	Modified Watanabe et al, RdRp gene	Negative				Negative	Interpretation completed							Negative
VNAA0053	Ninh Binh	pangolins	Manis javanica	Sunda pangolin	4/13/2017	Female	VNAA0053.RST	rectal swab	11/16/2018	Conventional PCR	Coronaviruses	Quan et al, RdRp gene	Negative				Negative	Interpretation completed							Negative
VNAA0053	Ninh Binh	pangolins	Manis javanica	Sunda pangolin	4/13/2017	Female	VNAA0053.RST	rectal swab	12/10/2018	Conventional PCR	Filoviruses	Unpublished, UCD	Negative				Negative	Interpretation completed							Negative
VNAA0053	Ninh Binh	pangolins	Manis javanica	Sunda pangolin	4/13/2017	Female	VNAA0053.RST	rectal swab	10/13/2018	Conventional PCR	Flaviviruses	Moureau et al, NS5 gene	Negative				Negative	Interpretation completed							Negative
VNAA0053	Ninh Binh	pangolins	Manis javanica	Sunda pangolin	4/13/2017	Female	VNAA0053.RST	rectal swab	11/24/2018	Conventional PCR	Influenzas	Anthony et al, M gene	Negative				Negative	Interpretation completed							Negative
VNAA0053	Ninh Binh	pangolins	Manis javanica	Sunda pangolin	4/13/2017	Female	VNAA0053.RST	rectal swab	12/12/2018	Conventional PCR	Influenzas	Liang unpublished CII, PB1 gene	Negative				Negative	Interpretation completed							Negative
VNAA0053	Ninh Binh	pangolins	Manis javanica	Sunda pangolin	4/13/2017	Female	VNAA0053.RST	rectal swab	11/26/2018	Conventional PCR	Paramyxoviruses	Tong et al, PAR	Negative				Negative	Interpretation completed							Negative
VNAA0053	Ninh Binh	pangolins	Manis javanica	Sunda Pangolin	4/13/2017	Female	VNAA0053.RST	rectal swab	8/13/2020	Real time PCR	Sarbeco viruses	Berlin, RdRp gene	Negative				Negative	Interpretation completed							Negative
VNAA0053	Ninh Binh	pangolins	Manis javanica	Sunda Pangolin	4/13/2017	Female	VNAA0053.RST	rectal swab	8/13/2020	Real time PCR	Sarbeco viruses	Berlin, E gene	Negative				Negative	Interpretation completed							Negative
VNAA0053	Ninh Binh	pangolins	Manis javanica	Sunda Pangolin	4/13/2017	Female	VNAA0053.OST	oral swab	8/13/2020	Real time PCR	Sarbeco viruses	Berlin, RdRp gene	Negative				Negative	Interpretation completed							Negative
VNAA0053	Ninh Binh	pangolins	Manis javanica	Sunda Pangolin	4/13/2017	Female	VNAA0053.OST	oral swab	8/13/2020	Real time PCR	Sarbeco viruses	Berlin, E gene	Negative				Negative	Interpretation completed							Negative
VNAA0054	Ninh Binh	pangolins	Manis javanica	Sunda pangolin	4/13/2017	Female	VNAA0054.OST	oral swab	11/7/2018	Conventional PCR	Coronaviruses	Modified Watanabe et al, RdRp gene	Negative				Negative	Interpretation completed							Negative
VNAA0054	Ninh Binh	pangolins	Manis javanica	Sunda pangolin	4/13/2017	Female	VNAA0054.OST	oral swab	11/16/2018	Conventional PCR	Coronaviruses	Quan et al, RdRp gene	Negative				Negative	Interpretation completed							Negative
VNAA0054	Ninh Binh	pangolins	Manis javanica	Sunda pangolin	4/13/2017	Female	VNAA0054.OST	oral swab	12/10/2018	Conventional PCR	Filoviruses	Unpublished, UCD	Negative				Negative	Interpretation completed							Negative
VNAA0054	Ninh Binh	pangolins	Manis javanica	Sunda pangolin	4/13/2017	Female	VNAA0054.OST	oral swab	10/13/2018	Conventional PCR	Flaviviruses	Moureau et al, NS5 gene	Negative				Negative	Interpretation completed							Negative
VNAA0054	Ninh Binh	pangolins	Manis javanica	Sunda pangolin	4/13/2017	Female	VNAA0054.OST	oral swab	11/24/2018	Conventional PCR	Influenzas	Anthony et al, M gene	Negative				Negative	Interpretation completed							Negative
VNAA0054	Ninh Binh	pangolins	Manis javanica	Sunda pangolin	4/13/2017	Female	VNAA0054.OST	oral swab	12/12/2018	Conventional PCR	Influenzas	Liang unpublished CII, PB1 gene	Negative				Negative	Interpretation completed							Negative
VNAA0054	Ninh Binh	pangolins	Manis javanica	Sunda pangolin	4/13/2017	Female	VNAA0054.OST	oral swab	11/26/2018	Conventional PCR	Paramyxoviruses	Tong et al, PAR	Negative				Negative	Interpretation completed							Negative
VNAA0054	Ninh Binh	pangolins	Manis javanica	Sunda pangolin	4/13/2017	Female	VNAA0054.RST	rectal swab	11/7/2018	Conventional PCR	Coronaviruses	Modified Watanabe et al, RdRp gene	Negative				Negative	Interpretation completed							Negative
VNAA0054	Ninh Binh	pangolins	Manis javanica	Sunda pangolin	4/13/2017	Female	VNAA0054.RST	rectal swab	11/16/2018	Conventional PCR	Coronaviruses	Quan et al, RdRp gene	Negative				Negative	Interpretation completed							Negative
VNAA0054	Ninh Binh	pangolins	Manis javanica	Sunda pangolin	4/13/2017	Female	VNAA0054.RST	rectal swab	12/10/2018	Conventional PCR	Filoviruses	Unpublished, UCD	Negative				Negative	Interpretation completed							Negative
VNAA0054	Ninh Binh	pangolins	Manis javanica	Sunda pangolin	4/13/2017	Female	VNAA0054.RST	rectal swab	10/13/2018	Conventional PCR	Flaviviruses	Moureau et al, NS5 gene	Negative				Negative	Interpretation completed							Negative
VNAA0054	Ninh Binh	pangolins	Manis javanica	Sunda pangolin	4/13/2017	Female	VNAA0054.RST	rectal swab	11/24/2018	Conventional PCR	Influenzas	Anthony et al, M gene	Negative				Negative	Interpretation completed							Negative
VNAA0054	Ninh Binh	pangolins	Manis javanica	Sunda pangolin	4/13/2017	Female	VNAA0054.RST	rectal swab	12/12/2018	Conventional PCR	Influenzas	Liang unpublished CII, PB1 gene	Negative				Negative	Interpretation completed							Negative
VNAA0054	Ninh Binh	pangolins	Manis javanica	Sunda pangolin	4/13/2017	Female	VNAA0054.RST	rectal swab	11/26/2018	Conventional PCR	Paramyxoviruses	Tong et al, PAR	Negative				Negative	Interpretation completed							Negative
VNAA0054	Ninh Binh	pangolins	Manis javanica	Sunda Pangolin	4/13/2017	Female	VNAA0054.RST	rectal swab	8/13/2020	Real time PCR	Sarbeco viruses	Berlin, RdRp gene	Negative				Negative	Interpretation completed							Negative
VNAA0054	Ninh Binh	pangolins	Manis javanica	Sunda Pangolin	4/13/2017	Female	VNAA0054.RST	rectal swab	8/13/2020	Real time PCR	Sarbeco viruses	Berlin, E gene	Negative				Negative	Interpretation completed							Negative
VNAA0054	Ninh Binh	pangolins	Manis javanica	Sunda Pangolin	4/13/2017	Female	VNAA0054.OST	oral swab	8/13/2020	Real time PCR	Sarbeco viruses	Berlin, RdRp gene	Negative				Negative	Interpretation completed							Negative
VNAA0054	Ninh Binh	pangolins	Manis javanica	Sunda Pangolin	4/13/2017	Female	VNAA0054.OST	oral swab	8/13/2020	Real time PCR	Sarbeco viruses	Berlin, E gene	Negative				Negative	Interpretation completed							Negative
VNAA0055	Ninh Binh	pangolins	Manis javanica	Sunda pangolin	4/13/2017	Male	VNAA0055.OST	oral swab	11/7/2018	Conventional PCR	Coronaviruses	Modified Watanabe et al, RdRp gene	Negative				Negative	Interpretation completed							Negative
VNAA0055	Ninh Binh	pangolins	Manis javanica	Sunda pangolin	4/13/2017	Male	VNAA0055.OST	oral swab	11/16/2018	Conventional PCR	Coronaviruses	Quan et al, RdRp gene	Negative				Negative	Interpretation completed							Negative
VNAA0055	Ninh Binh	pangolins	Manis javanica	Sunda pangolin	4/13/2017	Male	VNAA0055.OST	oral swab	12/10/2018	Conventional PCR	Filoviruses	Unpublished, UCD	Negative				Negative	Interpretation completed							Negative
VNAA0055	Ninh Binh	pangolins	Manis javanica	Sunda pangolin	4/13/2017	Male	VNAA0055.OST	oral swab	10/13/2018	Conventional PCR	Flaviviruses	Moureau et al, NS5 gene	Negative				Negative	Interpretation completed							Negative
VNAA0055	Ninh Binh	pangolins	Manis javanica	Sunda pangolin	4/13/2017	Male	VNAA0055.OST	oral swab	11/24/2018	Conventional PCR	Influenzas	Anthony et al, M gene	Negative				Negative	Interpretation completed							Negative
VNAA0055	Ninh Binh	pangolins	Manis javanica	Sunda pangolin	4/13/2017	Male	VNAA0055.OST	oral swab	12/12/2018	Conventional PCR	Influenzas	Liang unpublished CII, PB1 gene	Negative				Negative	Interpretation completed							Negative
VNAA0055	Ninh Binh	pangolins	Manis javanica	Sunda pangolin	4/13/2017	Male	VNAA0055.OST	oral swab	11/26/2018	Conventional PCR	Paramyxoviruses	Tong et al, PAR	Negative				Negative	Interpretation completed							Negative
VNAA0055	Ninh Binh	pangolins	Manis javanica	Sunda pangolin	4/13/2017	Male	VNAA0055.RST	rectal swab	11/7/2018	Conventional PCR	Coronaviruses	Modified Watanabe et al, RdRp gene	Negative				Negative	Interpretation completed							Negative
VNAA0055	Ninh Binh	pangolins	Manis javanica	Sunda pangolin	4/13/2017	Male	VNAA0055.RST	rectal swab	11/16/2018	Conventional PCR	Coronaviruses	Quan et al, RdRp gene	Negative				Negative	Interpretation completed							Negative
VNAA0055	Ninh Binh	pangolins	Manis javanica	Sunda pangolin	4/13/2017	Male	VNAA0055.RST	rectal swab	12/10/2018	Conventional PCR	Filoviruses	Unpublished, UCD	Negative				Negative	Interpretation completed							Negative
VNAA0055	Ninh Binh	pangolins	Manis javanica	Sunda pangolin	4/13/2017	Male	VNAA0055.RST	rectal swab	10/13/2018	Conventional PCR	Flaviviruses	Moureau et al, NS5 gene	Negative				Negative	Interpretation completed							Negative
VNAA0055	Ninh Binh	pangolins	Manis javanica	Sunda pangolin	4/13/2017	Male	VNAA0055.RST	rectal swab	11/24/2018	Conventional PCR	Influenzas	Anthony et al, M gene	Negative				Negative	Interpretation completed							Negative
VNAA0055	Ninh Binh	pangolins	Manis javanica	Sunda pangolin	4/13/2017	Male	VNAA0055.RST	rectal swab	12/12/2018	Conventional PCR	Influenzas	Liang unpublished CII, PB1 gene	Negative				Negative	Interpretation completed							Negative
VNAA0055	Ninh Binh	pangolins	Manis javanica	Sunda pangolin	4/13/2017	Male	VNAA0055.RST	rectal swab	11/26/2018	Conventional PCR	Paramyxoviruses	Tong et al, PAR	Negative				Negative	Interpretation completed							Negative
VNAA0055	Ninh Binh	pangolins	Manis javanica	Sunda Pangolin	4/13/2017	Male	VNAA0055.RST	rectal swab	8/13/2020	Real time PCR	Sarbeco viruses	Berlin, RdRp gene	Negative				Negative	Interpretation completed							Negative
VNAA0055	Ninh Binh	pangolins	Manis javanica	Sunda Pangolin	4/13/2017	Male	VNAA0055.RST	rectal swab	8/13/2020	Real time PCR	Sarbeco viruses	Berlin, E gene	Negative				Negative	Interpretation completed							Negative
VNAA0055	Ninh Binh	pangolins	Manis javanica	Sunda Pangolin	4/13/2017	Male	VNAA0055.OST	oral swab	8/13/2020	Real time PCR	Sarbeco viruses	Berlin, RdRp gene	Negative				Negative	Interpretation completed							Negative
VNAA0055	Ninh Binh	pangolins	Manis javanica	Sunda Pangolin	4/13/2017	Male	VNAA0055.OST	oral swab	8/13/2020	Real time PCR	Sarbeco viruses	Berlin, E gene	Negative				Negative	Interpretation completed							Negative
VNAA0056	Ninh Binh	pangolins	Manis javanica	Sunda pangolin	4/13/2017	Female	VNAA0056.OST	oral swab	11/7/2018	Conventional PCR	Coronaviruses	Modified Watanabe et al, RdRp gene	Negative				Negative	Interpretation completed							Negative
VNAA0056	Ninh Binh	pangolins	Manis javanica	Sunda pangolin	4/13/2017	Female	VNAA0056.OST	oral swab	11/16/2018	Conventional PCR	Coronaviruses	Quan et al, RdRp gene	Negative				Negative	Interpretation completed							Negative
VNAA0056	Ninh Binh	pangolins	Manis javanica	Sunda pangolin	4/13/2017	Female	VNAA0056.OST	oral swab	12/10/2018	Conventional PCR	Filoviruses	Unpublished, UCD	Negative				Negative	Interpretation completed							Negative
VNAA0056	Ninh Binh	pangolins	Manis javanica	Sunda pangolin	4/13/2017	Female	VNAA0056.OST	oral swab	10/13/2018	Conventional PCR	Flaviviruses	Moureau et al, NS5 gene	Negative				Negative	Interpretation completed							Negative
VNAA0056	Ninh Binh	pangolins	Manis javanica	Sunda pangolin	4/13/2017	Female	VNAA0056.OST	oral swab	11/24/2018	Conventional PCR	Influenzas	Anthony et al, M gene	Negative				Negative	Interpretation completed							Negative
VNAA0056	Ninh Binh	pangolins	Manis javanica	Sunda pangolin	4/13/2017	Female	VNAA0056.OST	oral swab	12/12/2018	Conventional PCR	Influenzas	Liang unpublished CII, PB1 gene	Negative				Negative	Interpretation completed							Negative
VNAA0056	Ninh Binh	pangolins	Manis javanica	Sunda pangolin	4/13/2017	Female	VNAA0056.OST	oral swab	11/26/2018	Conventional PCR	Paramyxoviruses	Tong et al, PAR	Negative				Negative	Interpretation completed							Negative
VNAA0056	Ninh Binh	pangolins	Manis javanica	Sunda pangolin	4/13/2017	Female	VNAA0056.RST	rectal swab	11/7/2018	Conventional PCR	Coronaviruses	Modified Watanabe et al, RdRp gene	Negative				Negative	Interpretation completed							Negative
VNAA0056	Ninh Binh	pangolins	Manis javanica	Sunda pangolin	4/13/2017	Female	VNAA0056.RST	rectal swab	11/16/2018	Conventional PCR	Coronaviruses	Quan et al, RdRp gene	Negative				Negative	Interpretation completed							Negative
VNAA0056	Ninh Binh	pangolins	Manis javanica	Sunda pangolin	4/13/2017	Female	VNAA0056.RST	rectal swab	12/10/2018	Conventional PCR	Filoviruses	Unpublished, UCD	Negative				Negative	Interpretation completed							Negative
VNAA0056	Ninh Binh	pangolins	Manis javanica	Sunda pangolin	4/13/2017	Female	VNAA0056.RST	rectal swab	10/13/2018	Conventional PCR	Flaviviruses	Moureau et al, NS5 gene	Negative				Negative	Interpretation completed							Negative
VNAA0056	Ninh Binh	pangolins	Manis javanica	Sunda pangolin	4/13/2017	Female	VNAA0056.RST	rectal swab	11/24/2018	Conventional PCR	Influenzas	Anthony et al, M gene	Negative				Negative	Interpretation completed							Negative
VNAA0056	Ninh Binh	pangolins	Manis javanica	Sunda pangolin	4/13/2017	Female	VNAA0056.RST	rectal swab	12/12/2018	Conventional PCR	Influenzas	Liang unpublished CII, PB1 gene	Negative				Negative	Interpretation completed							Negative
VNAA0056	Ninh Binh	pangolins	Manis javanica	Sunda pangolin	4/13/2017	Female	VNAA0056.RST	rectal swab	11/26/2018	Conventional PCR	Paramyxoviruses	Tong et al, PAR	Negative				Negative	Interpretation completed							Negative
VNAA0056	Ninh Binh	pangolins	Manis javanica	Sunda Pangolin	4/13/2017	Female	VNAA0056.RST	rectal swab	8/13/2020	Real time PCR	Sarbeco viruses	Berlin, RdRp gene	Negative				Negative	Interpretation completed							Negative
VNAA0056	Ninh Binh	pangolins	Manis javanica	Sunda Pangolin	4/13/2017	Female	VNAA0056.RST	rectal swab	8/13/2020	Real time PCR	Sarbeco viruses	Berlin, E gene	Negative				Negative	Interpretation completed							Negative
VNAA0056	Ninh Binh	pangolins	Manis javanica	Sunda Pangolin	4/13/2017	Female	VNAA0056.OST	oral swab	8/13/2020	Real time PCR	Sarbeco viruses	Berlin, RdRp gene	Negative				Negative	Interpretation completed							Negative
VNAA0056	Ninh Binh	pangolins	Manis javanica	Sunda Pangolin	4/13/2017	Female	VNAA0056.OST	oral swab	8/13/2020	Real time PCR	Sarbeco viruses	Berlin, E gene	Negative				Negative	Interpretation completed							Negative
VNAA0057	Ninh Binh	pangolins	Manis javanica	Sunda pangolin	4/13/2017	Female	VNAA0057.OST	oral swab	11/7/2018	Conventional PCR	Coronaviruses	Modified Watanabe et al, RdRp gene	Negative				Negative	Interpretation completed							Negative
VNAA0057	Ninh Binh	pangolins	Manis javanica	Sunda pangolin	4/13/2017	Female	VNAA0057.OST	oral swab	11/16/2018	Conventional PCR	Coronaviruses	Quan et al, RdRp gene	Negative				Negative	Interpretation completed							Negative
VNAA0057	Ninh Binh	pangolins	Manis javanica	Sunda pangolin	4/13/2017	Female	VNAA0057.OST	oral swab	12/10/2018	Conventional PCR	Filoviruses	Unpublished, UCD	Negative				Negative	Interpretation completed							Negative
VNAA0057	Ninh Binh	pangolins	Manis javanica	Sunda pangolin	4/13/2017	Female	VNAA0057.OST	oral swab	10/13/2018	Conventional PCR	Flaviviruses	Moureau et al, NS5 gene	Negative				Negative	Interpretation completed							Negative
VNAA0057	Ninh Binh	pangolins	Manis javanica	Sunda pangolin	4/13/2017	Female	VNAA0057.OST	oral swab	11/24/2018	Conventional PCR	Influenzas	Anthony et al, M gene	Negative				Negative	Interpretation completed							Negative
VNAA0057	Ninh Binh	pangolins	Manis javanica	Sunda pangolin	4/13/2017	Female	VNAA0057.OST	oral swab	12/12/2018	Conventional PCR	Influenzas	Liang unpublished CII, PB1 gene	Negative				Negative	Interpretation completed							Negative
VNAA0057	Ninh Binh	pangolins	Manis javanica	Sunda pangolin	4/13/2017	Female	VNAA0057.OST	oral swab	11/26/2018	Conventional PCR	Paramyxoviruses	Tong et al, PAR	Negative				Negative	Interpretation completed							Negative
VNAA0057	Ninh Binh	pangolins	Manis javanica	Sunda pangolin	4/13/2017	Female	VNAA0057.RST	rectal swab	11/7/2018	Conventional PCR	Coronaviruses	Modified Watanabe et al, RdRp gene	Negative				Negative	Interpretation completed							Negative
VNAA0057	Ninh Binh	pangolins	Manis javanica	Sunda pangolin	4/13/2017	Female	VNAA0057.RST	rectal swab	11/16/2018	Conventional PCR	Coronaviruses	Quan et al, RdRp gene	Negative				Negative	Interpretation completed							Negative
VNAA0057	Ninh Binh	pangolins	Manis javanica	Sunda pangolin	4/13/2017	Female	VNAA0057.RST	rectal swab	12/10/2018	Conventional PCR	Filoviruses	Unpublished, UCD	Negative				Negative	Interpretation completed							Negative
VNAA0057	Ninh Binh	pangolins	Manis javanica	Sunda pangolin	4/13/2017	Female	VNAA0057.RST	rectal swab	10/13/2018	Conventional PCR	Flaviviruses	Moureau et al, NS5 gene	Negative				Negative	Interpretation completed							Negative
VNAA0057	Ninh Binh	pangolins	Manis javanica	Sunda pangolin	4/13/2017	Female	VNAA0057.RST	rectal swab	11/24/2018	Conventional PCR	Influenzas	Anthony et al, M gene	Negative				Negative	Interpretation completed							Negative
VNAA0057	Ninh Binh	pangolins	Manis javanica	Sunda pangolin	4/13/2017	Female	VNAA0057.RST	rectal swab	12/12/2018	Conventional PCR	Influenzas	Liang unpublished CII, PB1 gene	Negative				Negative	Interpretation completed							Negative
VNAA0057	Ninh Binh	pangolins	Manis javanica	Sunda pangolin	4/13/2017	Female	VNAA0057.RST	rectal swab	11/26/2018	Conventional PCR	Paramyxoviruses	Tong et al, PAR	Negative				Negative	Interpretation completed							Negative
VNAA0057	Ninh Binh	pangolins	Manis javanica	Sunda Pangolin	4/13/2017	Female	VNAA0057.RST	rectal swab	8/13/2020	Real time PCR	Sarbeco viruses	Berlin, RdRp gene	Negative				Negative	Interpretation completed							Negative
VNAA0057	Ninh Binh	pangolins	Manis javanica	Sunda Pangolin	4/13/2017	Female	VNAA0057.RST	rectal swab	8/13/2020	Real time PCR	Sarbeco viruses	Berlin, E gene	Negative				Negative	Interpretation completed							Negative
VNAA0057	Ninh Binh	pangolins	Manis javanica	Sunda Pangolin	4/13/2017	Female	VNAA0057.OST	oral swab	8/13/2020	Real time PCR	Sarbeco viruses	Berlin, RdRp gene	Negative				Negative	Interpretation completed							Negative
VNAA0057	Ninh Binh	pangolins	Manis javanica	Sunda Pangolin	4/13/2017	Female	VNAA0057.OST	oral swab	8/13/2020	Real time PCR	Sarbeco viruses	Berlin, E gene	Negative				Negative	Interpretation completed							Negative
VNAA0058	Ninh Binh	pangolins	Manis javanica	Sunda pangolin	4/13/2017	Female	VNAA0058.OST	oral swab	11/7/2018	Conventional PCR	Coronaviruses	Modified Watanabe et al, RdRp gene	Negative				Negative	Interpretation completed							Negative
VNAA0058	Ninh Binh	pangolins	Manis javanica	Sunda pangolin	4/13/2017	Female	VNAA0058.OST	oral swab	11/16/2018	Conventional PCR	Coronaviruses	Quan et al, RdRp gene	Negative				Negative	Interpretation completed							Negative
VNAA0058	Ninh Binh	pangolins	Manis javanica	Sunda pangolin	4/13/2017	Female	VNAA0058.OST	oral swab	12/10/2018	Conventional PCR	Filoviruses	Unpublished, UCD	Negative				Negative	Interpretation completed							Negative
VNAA0058	Ninh Binh	pangolins	Manis javanica	Sunda pangolin	4/13/2017	Female	VNAA0058.OST	oral swab	10/13/2018	Conventional PCR	Flaviviruses	Moureau et al, NS5 gene	Negative				Negative	Interpretation completed							Negative
VNAA0058	Ninh Binh	pangolins	Manis javanica	Sunda pangolin	4/13/2017	Female	VNAA0058.OST	oral swab	11/24/2018	Conventional PCR	Influenzas	Anthony et al, M gene	Negative				Negative	Interpretation completed							Negative
VNAA0058	Ninh Binh	pangolins	Manis javanica	Sunda pangolin	4/13/2017	Female	VNAA0058.OST	oral swab	12/12/2018	Conventional PCR	Influenzas	Liang unpublished CII, PB1 gene	Negative				Negative	Interpretation completed							Negative
VNAA0058	Ninh Binh	pangolins	Manis javanica	Sunda pangolin	4/13/2017	Female	VNAA0058.OST	oral swab	11/26/2018	Conventional PCR	Paramyxoviruses	Tong et al, PAR	Negative				Negative	Interpretation completed							Negative
VNAA0058	Ninh Binh	pangolins	Manis javanica	Sunda pangolin	4/13/2017	Female	VNAA0058.RST	rectal swab	11/7/2018	Conventional PCR	Coronaviruses	Modified Watanabe et al, RdRp gene	Negative				Negative	Interpretation completed							Negative
VNAA0058	Ninh Binh	pangolins	Manis javanica	Sunda pangolin	4/13/2017	Female	VNAA0058.RST	rectal swab	11/16/2018	Conventional PCR	Coronaviruses	Quan et al, RdRp gene	Negative				Negative	Interpretation completed							Negative
VNAA0058	Ninh Binh	pangolins	Manis javanica	Sunda pangolin	4/13/2017	Female	VNAA0058.RST	rectal swab	12/10/2018	Conventional PCR	Filoviruses	Unpublished, UCD	Negative				Negative	Interpretation completed							Negative
VNAA0058	Ninh Binh	pangolins	Manis javanica	Sunda pangolin	4/13/2017	Female	VNAA0058.RST	rectal swab	10/13/2018	Conventional PCR	Flaviviruses	Moureau et al, NS5 gene	Negative				Negative	Interpretation completed							Negative
VNAA0058	Ninh Binh	pangolins	Manis javanica	Sunda pangolin	4/13/2017	Female	VNAA0058.RST	rectal swab	11/24/2018	Conventional PCR	Influenzas	Anthony et al, M gene	Negative				Negative	Interpretation completed							Negative
VNAA0058	Ninh Binh	pangolins	Manis javanica	Sunda pangolin	4/13/2017	Female	VNAA0058.RST	rectal swab	12/12/2018	Conventional PCR	Influenzas	Liang unpublished CII, PB1 gene	Negative				Negative	Interpretation completed							Negative
VNAA0058	Ninh Binh	pangolins	Manis javanica	Sunda pangolin	4/13/2017	Female	VNAA0058.RST	rectal swab	11/26/2018	Conventional PCR	Paramyxoviruses	Tong et al, PAR	Negative				Negative	Interpretation completed							Negative
VNAA0058	Ninh Binh	pangolins	Manis javanica	Sunda Pangolin	4/13/2017	Female	VNAA0058.RST	rectal swab	8/13/2020	Real time PCR	Sarbeco viruses	Berlin, RdRp gene	Negative				Negative	Interpretation completed							Negative
VNAA0058	Ninh Binh	pangolins	Manis javanica	Sunda Pangolin	4/13/2017	Female	VNAA0058.RST	rectal swab	8/13/2020	Real time PCR	Sarbeco viruses	Berlin, E gene	Negative				Negative	Interpretation completed							Negative
VNAA0058	Ninh Binh	pangolins	Manis javanica	Sunda Pangolin	4/13/2017	Female	VNAA0058.OST	oral swab	8/13/2020	Real time PCR	Sarbeco viruses	Berlin, RdRp gene	Negative				Negative	Interpretation completed							Negative
VNAA0058	Ninh Binh	pangolins	Manis javanica	Sunda Pangolin	4/13/2017	Female	VNAA0058.OST	oral swab	8/13/2020	Real time PCR	Sarbeco viruses	Berlin, E gene	Negative				Negative	Interpretation completed							Negative
VNAA0059	Ninh Binh	pangolins	Manis javanica	Sunda pangolin	4/13/2017	Female	VNAA0059.OST	oral swab	11/7/2018	Conventional PCR	Coronaviruses	Modified Watanabe et al, RdRp gene	Negative				Negative	Interpretation completed							Negative
VNAA0059	Ninh Binh	pangolins	Manis javanica	Sunda pangolin	4/13/2017	Female	VNAA0059.OST	oral swab	11/16/2018	Conventional PCR	Coronaviruses	Quan et al, RdRp gene	Negative				Negative	Interpretation completed							Negative
VNAA0059	Ninh Binh	pangolins	Manis javanica	Sunda pangolin	4/13/2017	Female	VNAA0059.OST	oral swab	12/10/2018	Conventional PCR	Filoviruses	Unpublished, UCD	Negative				Negative	Interpretation completed							Negative
VNAA0059	Ninh Binh	pangolins	Manis javanica	Sunda pangolin	4/13/2017	Female	VNAA0059.OST	oral swab	10/13/2018	Conventional PCR	Flaviviruses	Moureau et al, NS5 gene	Negative				Negative	Interpretation completed							Negative
VNAA0059	Ninh Binh	pangolins	Manis javanica	Sunda pangolin	4/13/2017	Female	VNAA0059.OST	oral swab	11/24/2018	Conventional PCR	Influenzas	Anthony et al, M gene	Negative				Negative	Interpretation completed							Negative
VNAA0059	Ninh Binh	pangolins	Manis javanica	Sunda pangolin	4/13/2017	Female	VNAA0059.OST	oral swab	12/12/2018	Conventional PCR	Influenzas	Liang unpublished CII, PB1 gene	Negative				Negative	Interpretation completed							Negative
VNAA0059	Ninh Binh	pangolins	Manis javanica	Sunda pangolin	4/13/2017	Female	VNAA0059.OST	oral swab	11/26/2018	Conventional PCR	Paramyxoviruses	Tong et al, PAR	Negative				Negative	Interpretation completed							Negative
VNAA0059	Ninh Binh	pangolins	Manis javanica	Sunda pangolin	4/13/2017	Female	VNAA0059.RST	rectal swab	11/7/2018	Conventional PCR	Coronaviruses	Modified Watanabe et al, RdRp gene	Negative				Negative	Interpretation completed							Negative
VNAA0059	Ninh Binh	pangolins	Manis javanica	Sunda pangolin	4/13/2017	Female	VNAA0059.RST	rectal swab	11/16/2018	Conventional PCR	Coronaviruses	Quan et al, RdRp gene	Negative				Negative	Interpretation completed							Negative
VNAA0059	Ninh Binh	pangolins	Manis javanica	Sunda pangolin	4/13/2017	Female	VNAA0059.RST	rectal swab	12/10/2018	Conventional PCR	Filoviruses	Unpublished, UCD	Negative				Negative	Interpretation completed							Negative
VNAA0059	Ninh Binh	pangolins	Manis javanica	Sunda pangolin	4/13/2017	Female	VNAA0059.RST	rectal swab	10/13/2018	Conventional PCR	Flaviviruses	Moureau et al, NS5 gene	Negative				Negative	Interpretation completed							Negative
VNAA0059	Ninh Binh	pangolins	Manis javanica	Sunda pangolin	4/13/2017	Female	VNAA0059.RST	rectal swab	11/24/2018	Conventional PCR	Influenzas	Anthony et al, M gene	Negative				Negative	Interpretation completed							Negative
VNAA0059	Ninh Binh	pangolins	Manis javanica	Sunda pangolin	4/13/2017	Female	VNAA0059.RST	rectal swab	12/12/2018	Conventional PCR	Influenzas	Liang unpublished CII, PB1 gene	Negative				Negative	Interpretation completed							Negative
VNAA0059	Ninh Binh	pangolins	Manis javanica	Sunda pangolin	4/13/2017	Female	VNAA0059.RST	rectal swab	11/26/2018	Conventional PCR	Paramyxoviruses	Tong et al, PAR	Negative				Negative	Interpretation completed							Negative
VNAA0059	Ninh Binh	pangolins	Manis javanica	Sunda Pangolin	4/13/2017	Female	VNAA0059.RST	rectal swab	8/13/2020	Real time PCR	Sarbeco viruses	Berlin, RdRp gene	Negative				Negative	Interpretation completed							Negative
VNAA0059	Ninh Binh	pangolins	Manis javanica	Sunda Pangolin	4/13/2017	Female	VNAA0059.RST	rectal swab	8/13/2020	Real time PCR	Sarbeco viruses	Berlin, E gene	Negative				Negative	Interpretation completed							Negative
VNAA0059	Ninh Binh	pangolins	Manis javanica	Sunda Pangolin	4/13/2017	Female	VNAA0059.OST	oral swab	8/13/2020	Real time PCR	Sarbeco viruses	Berlin, RdRp gene	Negative				Negative	Interpretation completed							Negative
VNAA0059	Ninh Binh	pangolins	Manis javanica	Sunda Pangolin	4/13/2017	Female	VNAA0059.OST	oral swab	8/13/2020	Real time PCR	Sarbeco viruses	Berlin, E gene	Negative				Negative	Interpretation completed							Negative
VNAA0060	Ninh Binh	pangolins	Manis javanica	Sunda pangolin	4/13/2017	Male	VNAA0060.OST	oral swab	11/7/2018	Conventional PCR	Coronaviruses	Modified Watanabe et al, RdRp gene	Negative				Negative	Interpretation completed							Negative
VNAA0060	Ninh Binh	pangolins	Manis javanica	Sunda pangolin	4/13/2017	Male	VNAA0060.OST	oral swab	11/16/2018	Conventional PCR	Coronaviruses	Quan et al, RdRp gene	Negative				Negative	Interpretation completed							Negative
VNAA0060	Ninh Binh	pangolins	Manis javanica	Sunda pangolin	4/13/2017	Male	VNAA0060.OST	oral swab	12/10/2018	Conventional PCR	Filoviruses	Unpublished, UCD	Negative				Negative	Interpretation completed							Negative
VNAA0060	Ninh Binh	pangolins	Manis javanica	Sunda pangolin	4/13/2017	Male	VNAA0060.OST	oral swab	10/13/2018	Conventional PCR	Flaviviruses	Moureau et al, NS5 gene	Negative				Negative	Interpretation completed							Negative
VNAA0060	Ninh Binh	pangolins	Manis javanica	Sunda pangolin	4/13/2017	Male	VNAA0060.OST	oral swab	11/24/2018	Conventional PCR	Influenzas	Anthony et al, M gene	Negative				Negative	Interpretation completed							Negative
VNAA0060	Ninh Binh	pangolins	Manis javanica	Sunda pangolin	4/13/2017	Male	VNAA0060.OST	oral swab	12/12/2018	Conventional PCR	Influenzas	Liang unpublished CII, PB1 gene	Negative				Negative	Interpretation completed							Negative
VNAA0060	Ninh Binh	pangolins	Manis javanica	Sunda pangolin	4/13/2017	Male	VNAA0060.OST	oral swab	11/26/2018	Conventional PCR	Paramyxoviruses	Tong et al, PAR	Negative				Negative	Interpretation completed							Negative
VNAA0060	Ninh Binh	pangolins	Manis javanica	Sunda pangolin	4/13/2017	Male	VNAA0060.RST	rectal swab	11/7/2018	Conventional PCR	Coronaviruses	Modified Watanabe et al, RdRp gene	Negative				Negative	Interpretation completed							Negative
VNAA0060	Ninh Binh	pangolins	Manis javanica	Sunda pangolin	4/13/2017	Male	VNAA0060.RST	rectal swab	11/16/2018	Conventional PCR	Coronaviruses	Quan et al, RdRp gene	Negative				Negative	Interpretation completed							Negative
VNAA0060	Ninh Binh	pangolins	Manis javanica	Sunda pangolin	4/13/2017	Male	VNAA0060.RST	rectal swab	12/10/2018	Conventional PCR	Filoviruses	Unpublished, UCD	Negative				Negative	Interpretation completed							Negative
VNAA0060	Ninh Binh	pangolins	Manis javanica	Sunda pangolin	4/13/2017	Male	VNAA0060.RST	rectal swab	10/13/2018	Conventional PCR	Flaviviruses	Moureau et al, NS5 gene	Negative				Negative	Interpretation completed							Negative
VNAA0060	Ninh Binh	pangolins	Manis javanica	Sunda pangolin	4/13/2017	Male	VNAA0060.RST	rectal swab	11/24/2018	Conventional PCR	Influenzas	Anthony et al, M gene	Negative				Negative	Interpretation completed							Negative
VNAA0060	Ninh Binh	pangolins	Manis javanica	Sunda pangolin	4/13/2017	Male	VNAA0060.RST	rectal swab	12/12/2018	Conventional PCR	Influenzas	Liang unpublished CII, PB1 gene	Negative				Negative	Interpretation completed							Negative
VNAA0060	Ninh Binh	pangolins	Manis javanica	Sunda pangolin	4/13/2017	Male	VNAA0060.RST	rectal swab	11/26/2018	Conventional PCR	Paramyxoviruses	Tong et al, PAR	Negative				Negative	Interpretation completed							Negative
VNAA0060	Ninh Binh	pangolins	Manis javanica	Sunda Pangolin	4/13/2017	Male	VNAA0060.RST	rectal swab	8/13/2020	Real time PCR	Sarbeco viruses	Berlin, RdRp gene	Negative				Negative	Interpretation completed							Negative
VNAA0060	Ninh Binh	pangolins	Manis javanica	Sunda Pangolin	4/13/2017	Male	VNAA0060.RST	rectal swab	8/13/2020	Real time PCR	Sarbeco viruses	Berlin, E gene	Negative				Negative	Interpretation completed							Negative
VNAA0060	Ninh Binh	pangolins	Manis javanica	Sunda Pangolin	4/13/2017	Male	VNAA0060.OST	oral swab	8/13/2020	Real time PCR	Sarbeco viruses	Berlin, RdRp gene	Negative				Negative	Interpretation completed							Negative
VNAA0060	Ninh Binh	pangolins	Manis javanica	Sunda Pangolin	4/13/2017	Male	VNAA0060.OST	oral swab	8/13/2020	Real time PCR	Sarbeco viruses	Berlin, E gene	Negative				Negative	Interpretation completed							Negative
VNAA0061	Ninh Binh	pangolins	Manis javanica	Sunda pangolin	4/13/2017	Female	VNAA0061.OST	oral swab	11/7/2018	Conventional PCR	Coronaviruses	Modified Watanabe et al, RdRp gene	Negative				Negative	Interpretation completed							Negative
VNAA0061	Ninh Binh	pangolins	Manis javanica	Sunda pangolin	4/13/2017	Female	VNAA0061.OST	oral swab	11/16/2018	Conventional PCR	Coronaviruses	Quan et al, RdRp gene	Negative				Negative	Interpretation completed							Negative
VNAA0061	Ninh Binh	pangolins	Manis javanica	Sunda pangolin	4/13/2017	Female	VNAA0061.OST	oral swab	12/10/2018	Conventional PCR	Filoviruses	Unpublished, UCD	Negative				Negative	Interpretation completed							Negative
VNAA0061	Ninh Binh	pangolins	Manis javanica	Sunda pangolin	4/13/2017	Female	VNAA0061.OST	oral swab	10/13/2018	Conventional PCR	Flaviviruses	Moureau et al, NS5 gene	Negative				Negative	Interpretation completed							Negative
VNAA0061	Ninh Binh	pangolins	Manis javanica	Sunda pangolin	4/13/2017	Female	VNAA0061.OST	oral swab	11/24/2018	Conventional PCR	Influenzas	Anthony et al, M gene	Negative				Negative	Interpretation completed							Negative
VNAA0061	Ninh Binh	pangolins	Manis javanica	Sunda pangolin	4/13/2017	Female	VNAA0061.OST	oral swab	12/12/2018	Conventional PCR	Influenzas	Liang unpublished CII, PB1 gene	Negative				Negative	Interpretation completed							Negative
VNAA0061	Ninh Binh	pangolins	Manis javanica	Sunda pangolin	4/13/2017	Female	VNAA0061.OST	oral swab	11/26/2018	Conventional PCR	Paramyxoviruses	Tong et al, PAR	Negative				Negative	Interpretation completed							Negative
VNAA0061	Ninh Binh	pangolins	Manis javanica	Sunda pangolin	4/13/2017	Female	VNAA0061.RST	rectal swab	11/7/2018	Conventional PCR	Coronaviruses	Modified Watanabe et al, RdRp gene	Negative				Negative	Interpretation completed							Negative
VNAA0061	Ninh Binh	pangolins	Manis javanica	Sunda pangolin	4/13/2017	Female	VNAA0061.RST	rectal swab	11/16/2018	Conventional PCR	Coronaviruses	Quan et al, RdRp gene	Negative				Negative	Interpretation completed							Negative
VNAA0061	Ninh Binh	pangolins	Manis javanica	Sunda pangolin	4/13/2017	Female	VNAA0061.RST	rectal swab	12/10/2018	Conventional PCR	Filoviruses	Unpublished, UCD	Negative				Negative	Interpretation completed							Negative
VNAA0061	Ninh Binh	pangolins	Manis javanica	Sunda pangolin	4/13/2017	Female	VNAA0061.RST	rectal swab	10/13/2018	Conventional PCR	Flaviviruses	Moureau et al, NS5 gene	Negative				Negative	Interpretation completed							Negative
VNAA0061	Ninh Binh	pangolins	Manis javanica	Sunda pangolin	4/13/2017	Female	VNAA0061.RST	rectal swab	11/24/2018	Conventional PCR	Influenzas	Anthony et al, M gene	Negative				Negative	Interpretation completed							Negative
VNAA0061	Ninh Binh	pangolins	Manis javanica	Sunda pangolin	4/13/2017	Female	VNAA0061.RST	rectal swab	12/12/2018	Conventional PCR	Influenzas	Liang unpublished CII, PB1 gene	Negative				Negative	Interpretation completed							Negative
VNAA0061	Ninh Binh	pangolins	Manis javanica	Sunda pangolin	4/13/2017	Female	VNAA0061.RST	rectal swab	11/26/2018	Conventional PCR	Paramyxoviruses	Tong et al, PAR	Negative				Negative	Interpretation completed							Negative
VNAA0061	Ninh Binh	pangolins	Manis javanica	Sunda Pangolin	4/13/2017	Female	VNAA0061.RST	rectal swab	8/13/2020	Real time PCR	Sarbeco viruses	Berlin, RdRp gene	Negative				Negative	Interpretation completed							Negative
VNAA0061	Ninh Binh	pangolins	Manis javanica	Sunda Pangolin	4/13/2017	Female	VNAA0061.RST	rectal swab	8/13/2020	Real time PCR	Sarbeco viruses	Berlin, E gene	Negative				Negative	Interpretation completed							Negative
VNAA0061	Ninh Binh	pangolins	Manis javanica	Sunda Pangolin	4/13/2017	Female	VNAA0061.OST	oral swab	8/13/2020	Real time PCR	Sarbeco viruses	Berlin, RdRp gene	Negative				Negative	Interpretation completed							Negative
VNAA0061	Ninh Binh	pangolins	Manis javanica	Sunda Pangolin	4/13/2017	Female	VNAA0061.OST	oral swab	8/13/2020	Real time PCR	Sarbeco viruses	Berlin, E gene	Negative				Negative	Interpretation completed							Negative
VNAA0062	Ninh Binh	pangolins	Manis javanica	Sunda pangolin	4/13/2017	Male	VNAA0062.OST	oral swab	11/7/2018	Conventional PCR	Coronaviruses	Modified Watanabe et al, RdRp gene	Negative				Negative	Interpretation completed							Negative
VNAA0062	Ninh Binh	pangolins	Manis javanica	Sunda pangolin	4/13/2017	Male	VNAA0062.OST	oral swab	11/16/2018	Conventional PCR	Coronaviruses	Quan et al, RdRp gene	Negative				Negative	Interpretation completed							Negative
VNAA0062	Ninh Binh	pangolins	Manis javanica	Sunda pangolin	4/13/2017	Male	VNAA0062.OST	oral swab	12/10/2018	Conventional PCR	Filoviruses	Unpublished, UCD	Negative				Negative	Interpretation completed							Negative
VNAA0062	Ninh Binh	pangolins	Manis javanica	Sunda pangolin	4/13/2017	Male	VNAA0062.OST	oral swab	10/13/2018	Conventional PCR	Flaviviruses	Moureau et al, NS5 gene	Negative				Negative	Interpretation completed							Negative
VNAA0062	Ninh Binh	pangolins	Manis javanica	Sunda pangolin	4/13/2017	Male	VNAA0062.OST	oral swab	11/24/2018	Conventional PCR	Influenzas	Anthony et al, M gene	Negative				Negative	Interpretation completed							Negative
VNAA0062	Ninh Binh	pangolins	Manis javanica	Sunda pangolin	4/13/2017	Male	VNAA0062.OST	oral swab	12/12/2018	Conventional PCR	Influenzas	Liang unpublished CII, PB1 gene	Negative				Negative	Interpretation completed							Negative
VNAA0062	Ninh Binh	pangolins	Manis javanica	Sunda pangolin	4/13/2017	Male	VNAA0062.OST	oral swab	11/26/2018	Conventional PCR	Paramyxoviruses	Tong et al, PAR	Negative				Negative	Interpretation completed							Negative
VNAA0062	Ninh Binh	pangolins	Manis javanica	Sunda pangolin	4/13/2017	Male	VNAA0062.RST	rectal swab	11/7/2018	Conventional PCR	Coronaviruses	Modified Watanabe et al, RdRp gene	Negative				Negative	Interpretation completed							Negative
VNAA0062	Ninh Binh	pangolins	Manis javanica	Sunda pangolin	4/13/2017	Male	VNAA0062.RST	rectal swab	11/16/2018	Conventional PCR	Coronaviruses	Quan et al, RdRp gene	Negative				Negative	Interpretation completed							Negative
VNAA0062	Ninh Binh	pangolins	Manis javanica	Sunda pangolin	4/13/2017	Male	VNAA0062.RST	rectal swab	12/10/2018	Conventional PCR	Filoviruses	Unpublished, UCD	Negative				Negative	Interpretation completed							Negative
VNAA0062	Ninh Binh	pangolins	Manis javanica	Sunda pangolin	4/13/2017	Male	VNAA0062.RST	rectal swab	10/13/2018	Conventional PCR	Flaviviruses	Moureau et al, NS5 gene	Negative				Negative	Interpretation completed							Negative
VNAA0062	Ninh Binh	pangolins	Manis javanica	Sunda pangolin	4/13/2017	Male	VNAA0062.RST	rectal swab	11/24/2018	Conventional PCR	Influenzas	Anthony et al, M gene	Negative				Negative	Interpretation completed							Negative
VNAA0062	Ninh Binh	pangolins	Manis javanica	Sunda pangolin	4/13/2017	Male	VNAA0062.RST	rectal swab	12/12/2018	Conventional PCR	Influenzas	Liang unpublished CII, PB1 gene	Negative				Negative	Interpretation completed							Negative
VNAA0062	Ninh Binh	pangolins	Manis javanica	Sunda pangolin	4/13/2017	Male	VNAA0062.RST	rectal swab	11/26/2018	Conventional PCR	Paramyxoviruses	Tong et al, PAR	Negative				Negative	Interpretation completed							Negative
VNAA0062	Ninh Binh	pangolins	Manis javanica	Sunda Pangolin	4/13/2017	Male	VNAA0062.RST	rectal swab	8/13/2020	Real time PCR	Sarbeco viruses	Berlin, RdRp gene	Negative				Negative	Interpretation completed							Negative
VNAA0062	Ninh Binh	pangolins	Manis javanica	Sunda Pangolin	4/13/2017	Male	VNAA0062.RST	rectal swab	8/13/2020	Real time PCR	Sarbeco viruses	Berlin, E gene	Negative				Negative	Interpretation completed							Negative
VNAA0062	Ninh Binh	pangolins	Manis javanica	Sunda Pangolin	4/13/2017	Male	VNAA0062.OST	oral swab	8/13/2020	Real time PCR	Sarbeco viruses	Berlin, RdRp gene	Negative				Negative	Interpretation completed							Negative
VNAA0062	Ninh Binh	pangolins	Manis javanica	Sunda Pangolin	4/13/2017	Male	VNAA0062.OST	oral swab	8/13/2020	Real time PCR	Sarbeco viruses	Berlin, E gene	Negative				Negative	Interpretation completed							Negative
VNAA0063	Ninh Binh	pangolins	Manis javanica	Sunda pangolin	4/13/2017	Male	VNAA0063.OST	oral swab	11/7/2018	Conventional PCR	Coronaviruses	Modified Watanabe et al, RdRp gene	Negative				Negative	Interpretation completed							Negative
VNAA0063	Ninh Binh	pangolins	Manis javanica	Sunda pangolin	4/13/2017	Male	VNAA0063.OST	oral swab	11/16/2018	Conventional PCR	Coronaviruses	Quan et al, RdRp gene	Negative				Negative	Interpretation completed							Negative
VNAA0063	Ninh Binh	pangolins	Manis javanica	Sunda pangolin	4/13/2017	Male	VNAA0063.OST	oral swab	12/10/2018	Conventional PCR	Filoviruses	Unpublished, UCD	Negative				Negative	Interpretation completed							Negative
VNAA0063	Ninh Binh	pangolins	Manis javanica	Sunda pangolin	4/13/2017	Male	VNAA0063.OST	oral swab	10/13/2018	Conventional PCR	Flaviviruses	Moureau et al, NS5 gene	Negative				Negative	Interpretation completed							Negative
VNAA0063	Ninh Binh	pangolins	Manis javanica	Sunda pangolin	4/13/2017	Male	VNAA0063.OST	oral swab	11/24/2018	Conventional PCR	Influenzas	Anthony et al, M gene	Negative				Negative	Interpretation completed							Negative
VNAA0063	Ninh Binh	pangolins	Manis javanica	Sunda pangolin	4/13/2017	Male	VNAA0063.OST	oral swab	12/12/2018	Conventional PCR	Influenzas	Liang unpublished CII, PB1 gene	Negative				Negative	Interpretation completed							Negative
VNAA0063	Ninh Binh	pangolins	Manis javanica	Sunda pangolin	4/13/2017	Male	VNAA0063.OST	oral swab	11/26/2018	Conventional PCR	Paramyxoviruses	Tong et al, PAR	Negative				Negative	Interpretation completed							Negative
VNAA0063	Ninh Binh	pangolins	Manis javanica	Sunda pangolin	4/13/2017	Male	VNAA0063.RST	rectal swab	11/7/2018	Conventional PCR	Coronaviruses	Modified Watanabe et al, RdRp gene	Negative				Negative	Interpretation completed							Negative
VNAA0063	Ninh Binh	pangolins	Manis javanica	Sunda pangolin	4/13/2017	Male	VNAA0063.RST	rectal swab	11/16/2018	Conventional PCR	Coronaviruses	Quan et al, RdRp gene	Negative				Negative	Interpretation completed							Negative
VNAA0063	Ninh Binh	pangolins	Manis javanica	Sunda pangolin	4/13/2017	Male	VNAA0063.RST	rectal swab	12/10/2018	Conventional PCR	Filoviruses	Unpublished, UCD	Negative				Negative	Interpretation completed							Negative
VNAA0063	Ninh Binh	pangolins	Manis javanica	Sunda pangolin	4/13/2017	Male	VNAA0063.RST	rectal swab	10/13/2018	Conventional PCR	Flaviviruses	Moureau et al, NS5 gene	Negative				Negative	Interpretation completed							Negative
VNAA0063	Ninh Binh	pangolins	Manis javanica	Sunda pangolin	4/13/2017	Male	VNAA0063.RST	rectal swab	11/24/2018	Conventional PCR	Influenzas	Anthony et al, M gene	Negative				Negative	Interpretation completed							Negative
VNAA0063	Ninh Binh	pangolins	Manis javanica	Sunda pangolin	4/13/2017	Male	VNAA0063.RST	rectal swab	12/12/2018	Conventional PCR	Influenzas	Liang unpublished CII, PB1 gene	Negative				Negative	Interpretation completed							Negative
VNAA0063	Ninh Binh	pangolins	Manis javanica	Sunda pangolin	4/13/2017	Male	VNAA0063.RST	rectal swab	11/26/2018	Conventional PCR	Paramyxoviruses	Tong et al, PAR	Negative				Negative	Interpretation completed							Negative
VNAA0063	Ninh Binh	pangolins	Manis javanica	Sunda Pangolin	4/13/2017	Male	VNAA0063.RST	rectal swab	8/13/2020	Real time PCR	Sarbeco viruses	Berlin, RdRp gene	Negative				Negative	Interpretation completed							Negative
VNAA0063	Ninh Binh	pangolins	Manis javanica	Sunda Pangolin	4/13/2017	Male	VNAA0063.RST	rectal swab	8/13/2020	Real time PCR	Sarbeco viruses	Berlin, E gene	Negative				Negative	Interpretation completed							Negative
VNAA0063	Ninh Binh	pangolins	Manis javanica	Sunda Pangolin	4/13/2017	Male	VNAA0063.OST	oral swab	8/13/2020	Real time PCR	Sarbeco viruses	Berlin, RdRp gene	Negative				Negative	Interpretation completed							Negative
VNAA0063	Ninh Binh	pangolins	Manis javanica	Sunda Pangolin	4/13/2017	Male	VNAA0063.OST	oral swab	8/13/2020	Real time PCR	Sarbeco viruses	Berlin, E gene	Negative				Negative	Interpretation completed							Negative
VNAA0064	Ninh Binh	pangolins	Manis javanica	Sunda pangolin	4/13/2017	Male	VNAA0064.OST	oral swab	11/7/2018	Conventional PCR	Coronaviruses	Modified Watanabe et al, RdRp gene	Negative				Negative	Interpretation completed							Negative
VNAA0064	Ninh Binh	pangolins	Manis javanica	Sunda pangolin	4/13/2017	Male	VNAA0064.OST	oral swab	11/16/2018	Conventional PCR	Coronaviruses	Quan et al, RdRp gene	Negative				Negative	Interpretation completed							Negative
VNAA0064	Ninh Binh	pangolins	Manis javanica	Sunda pangolin	4/13/2017	Male	VNAA0064.OST	oral swab	12/10/2018	Conventional PCR	Filoviruses	Unpublished, UCD	Negative				Negative	Interpretation completed							Negative
VNAA0064	Ninh Binh	pangolins	Manis javanica	Sunda pangolin	4/13/2017	Male	VNAA0064.OST	oral swab	10/13/2018	Conventional PCR	Flaviviruses	Moureau et al, NS5 gene	Negative				Negative	Interpretation completed							Negative
VNAA0064	Ninh Binh	pangolins	Manis javanica	Sunda pangolin	4/13/2017	Male	VNAA0064.OST	oral swab	11/24/2018	Conventional PCR	Influenzas	Anthony et al, M gene	Negative				Negative	Interpretation completed							Negative
VNAA0064	Ninh Binh	pangolins	Manis javanica	Sunda pangolin	4/13/2017	Male	VNAA0064.OST	oral swab	12/12/2018	Conventional PCR	Influenzas	Liang unpublished CII, PB1 gene	Negative				Negative	Interpretation completed							Negative
VNAA0064	Ninh Binh	pangolins	Manis javanica	Sunda pangolin	4/13/2017	Male	VNAA0064.OST	oral swab	11/26/2018	Conventional PCR	Paramyxoviruses	Tong et al, PAR	Negative				Negative	Interpretation completed							Negative
VNAA0064	Ninh Binh	pangolins	Manis javanica	Sunda pangolin	4/13/2017	Male	VNAA0064.RST	rectal swab	11/7/2018	Conventional PCR	Coronaviruses	Modified Watanabe et al, RdRp gene	Negative				Negative	Interpretation completed							Negative
VNAA0064	Ninh Binh	pangolins	Manis javanica	Sunda pangolin	4/13/2017	Male	VNAA0064.RST	rectal swab	11/16/2018	Conventional PCR	Coronaviruses	Quan et al, RdRp gene	Negative				Negative	Interpretation completed							Negative
VNAA0064	Ninh Binh	pangolins	Manis javanica	Sunda pangolin	4/13/2017	Male	VNAA0064.RST	rectal swab	12/10/2018	Conventional PCR	Filoviruses	Unpublished, UCD	Negative				Negative	Interpretation completed							Negative
VNAA0064	Ninh Binh	pangolins	Manis javanica	Sunda pangolin	4/13/2017	Male	VNAA0064.RST	rectal swab	10/13/2018	Conventional PCR	Flaviviruses	Moureau et al, NS5 gene	Negative				Negative	Interpretation completed							Negative
VNAA0064	Ninh Binh	pangolins	Manis javanica	Sunda pangolin	4/13/2017	Male	VNAA0064.RST	rectal swab	11/24/2018	Conventional PCR	Influenzas	Anthony et al, M gene	Negative				Negative	Interpretation completed							Negative
VNAA0064	Ninh Binh	pangolins	Manis javanica	Sunda pangolin	4/13/2017	Male	VNAA0064.RST	rectal swab	12/12/2018	Conventional PCR	Influenzas	Liang unpublished CII, PB1 gene	Negative				Negative	Interpretation completed							Negative
VNAA0064	Ninh Binh	pangolins	Manis javanica	Sunda pangolin	4/13/2017	Male	VNAA0064.RST	rectal swab	11/26/2018	Conventional PCR	Paramyxoviruses	Tong et al, PAR	Negative				Negative	Interpretation completed							Negative
VNAA0064	Ninh Binh	pangolins	Manis javanica	Sunda Pangolin	4/13/2017	Male	VNAA0064.RST	rectal swab	8/13/2020	Real time PCR	Sarbeco viruses	Berlin, RdRp gene	Negative				Negative	Interpretation completed							Negative
VNAA0064	Ninh Binh	pangolins	Manis javanica	Sunda Pangolin	4/13/2017	Male	VNAA0064.RST	rectal swab	8/13/2020	Real time PCR	Sarbeco viruses	Berlin, E gene	Negative				Negative	Interpretation completed							Negative
VNAA0064	Ninh Binh	pangolins	Manis javanica	Sunda Pangolin	4/13/2017	Male	VNAA0064.OST	oral swab	8/13/2020	Real time PCR	Sarbeco viruses	Berlin, RdRp gene	Negative				Negative	Interpretation completed							Negative
VNAA0064	Ninh Binh	pangolins	Manis javanica	Sunda Pangolin	4/13/2017	Male	VNAA0064.OST	oral swab	8/13/2020	Real time PCR	Sarbeco viruses	Berlin, E gene	Negative				Negative	Interpretation completed							Negative
VNAA0065	Ninh Binh	pangolins	Manis javanica	Sunda pangolin	4/13/2017	Male	VNAA0065.OST	oral swab	11/7/2018	Conventional PCR	Coronaviruses	Modified Watanabe et al, RdRp gene	Negative				Negative	Interpretation completed							Negative
VNAA0065	Ninh Binh	pangolins	Manis javanica	Sunda pangolin	4/13/2017	Male	VNAA0065.OST	oral swab	11/16/2018	Conventional PCR	Coronaviruses	Quan et al, RdRp gene	Negative				Negative	Interpretation completed							Negative
VNAA0065	Ninh Binh	pangolins	Manis javanica	Sunda pangolin	4/13/2017	Male	VNAA0065.OST	oral swab	12/10/2018	Conventional PCR	Filoviruses	Unpublished, UCD	Negative				Negative	Interpretation completed							Negative
VNAA0065	Ninh Binh	pangolins	Manis javanica	Sunda pangolin	4/13/2017	Male	VNAA0065.OST	oral swab	10/13/2018	Conventional PCR	Flaviviruses	Moureau et al, NS5 gene	Negative				Negative	Interpretation completed							Negative
VNAA0065	Ninh Binh	pangolins	Manis javanica	Sunda pangolin	4/13/2017	Male	VNAA0065.OST	oral swab	11/24/2018	Conventional PCR	Influenzas	Anthony et al, M gene	Negative				Negative	Interpretation completed							Negative
VNAA0065	Ninh Binh	pangolins	Manis javanica	Sunda pangolin	4/13/2017	Male	VNAA0065.OST	oral swab	12/12/2018	Conventional PCR	Influenzas	Liang unpublished CII, PB1 gene	Negative				Negative	Interpretation completed							Negative
VNAA0065	Ninh Binh	pangolins	Manis javanica	Sunda pangolin	4/13/2017	Male	VNAA0065.OST	oral swab	11/26/2018	Conventional PCR	Paramyxoviruses	Tong et al, PAR	Negative				Negative	Interpretation completed							Negative
VNAA0065	Ninh Binh	pangolins	Manis javanica	Sunda pangolin	4/13/2017	Male	VNAA0065.RST	rectal swab	11/7/2019	Conventional PCR	Coronaviruses	Modified Watanabe et al, RdRp gene	Negative				Negative	Interpretation completed							Negative
VNAA0065	Ninh Binh	pangolins	Manis javanica	Sunda pangolin	4/13/2017	Male	VNAA0065.RST	rectal swab	11/13/2018	Conventional PCR	Coronaviruses	Quan et al, RdRp gene	Negative				Negative	Interpretation completed							Negative
VNAA0065	Ninh Binh	pangolins	Manis javanica	Sunda pangolin	4/13/2017	Male	VNAA0065.RST	rectal swab	12/10/2018	Conventional PCR	Filoviruses	Unpublished, UCD	Negative				Negative	Interpretation completed							Negative
VNAA0065	Ninh Binh	pangolins	Manis javanica	Sunda pangolin	4/13/2017	Male	VNAA0065.RST	rectal swab	10/13/2018	Conventional PCR	Flaviviruses	Moureau et al, NS5 gene	Negative				Negative	Interpretation completed							Negative
VNAA0065	Ninh Binh	pangolins	Manis javanica	Sunda pangolin	4/13/2017	Male	VNAA0065.RST	rectal swab	10/24/2018	Conventional PCR	Influenzas	Anthony et al, M gene	Negative				Negative	Interpretation completed							Negative
VNAA0065	Ninh Binh	pangolins	Manis javanica	Sunda pangolin	4/13/2017	Male	VNAA0065.RST	rectal swab	12/13/2018	Conventional PCR	Influenzas	Liang unpublished CII, PB1 gene	Negative				Negative	Interpretation completed							Negative
VNAA0065	Ninh Binh	pangolins	Manis javanica	Sunda pangolin	4/13/2017	Male	VNAA0065.RST	rectal swab	11/30/2018	Conventional PCR	Paramyxoviruses	Tong et al, PAR	Negative				Negative	Interpretation completed							Negative
VNAA0065	Ninh Binh	pangolins	Manis javanica	Sunda Pangolin	4/13/2017	Male	VNAA0065.RST	rectal swab	8/13/2020	Real time PCR	Sarbeco viruses	Berlin, RdRp gene	Negative				Negative	Interpretation completed							Negative
VNAA0065	Ninh Binh	pangolins	Manis javanica	Sunda Pangolin	4/13/2017	Male	VNAA0065.RST	rectal swab	8/13/2020	Real time PCR	Sarbeco viruses	Berlin, E gene	Negative				Negative	Interpretation completed							Negative
VNAA0065	Ninh Binh	pangolins	Manis javanica	Sunda Pangolin	4/13/2017	Male	VNAA0065.OST	oral swab	8/13/2020	Real time PCR	Sarbeco viruses	Berlin, RdRp gene	Negative				Negative	Interpretation completed							Negative
VNAA0065	Ninh Binh	pangolins	Manis javanica	Sunda Pangolin	4/13/2017	Male	VNAA0065.OST	oral swab	8/13/2020	Real time PCR	Sarbeco viruses	Berlin, E gene	Negative				Negative	Interpretation completed							Negative
VNAA0066	Ninh Binh	pangolins	Manis javanica	Sunda pangolin	4/13/2017	Male	VNAA0066.OST	oral swab	11/7/2018	Conventional PCR	Coronaviruses	Modified Watanabe et al, RdRp gene	Negative				Negative	Interpretation completed							Negative
VNAA0066	Ninh Binh	pangolins	Manis javanica	Sunda pangolin	4/13/2017	Male	VNAA0066.OST	oral swab	11/16/2018	Conventional PCR	Coronaviruses	Quan et al, RdRp gene	Negative				Negative	Interpretation completed							Negative
VNAA0066	Ninh Binh	pangolins	Manis javanica	Sunda pangolin	4/13/2017	Male	VNAA0066.OST	oral swab	12/10/2018	Conventional PCR	Filoviruses	Unpublished, UCD	Negative				Negative	Interpretation completed							Negative
VNAA0066	Ninh Binh	pangolins	Manis javanica	Sunda pangolin	4/13/2017	Male	VNAA0066.OST	oral swab	10/13/2018	Conventional PCR	Flaviviruses	Moureau et al, NS5 gene	Negative				Negative	Interpretation completed							Negative
VNAA0066	Ninh Binh	pangolins	Manis javanica	Sunda pangolin	4/13/2017	Male	VNAA0066.OST	oral swab	11/24/2018	Conventional PCR	Influenzas	Anthony et al, M gene	Negative				Negative	Interpretation completed							Negative
VNAA0066	Ninh Binh	pangolins	Manis javanica	Sunda pangolin	4/13/2017	Male	VNAA0066.OST	oral swab	12/12/2018	Conventional PCR	Influenzas	Liang unpublished CII, PB1 gene	Negative				Negative	Interpretation completed							Negative
VNAA0066	Ninh Binh	pangolins	Manis javanica	Sunda pangolin	4/13/2017	Male	VNAA0066.OST	oral swab	11/26/2018	Conventional PCR	Paramyxoviruses	Tong et al, PAR	Negative				Negative	Interpretation completed							Negative
VNAA0066	Ninh Binh	pangolins	Manis javanica	Sunda pangolin	4/13/2017	Male	VNAA0066.RST	rectal swab	11/7/2018	Conventional PCR	Coronaviruses	Modified Watanabe et al, RdRp gene	Negative				Negative	Interpretation completed							Negative
VNAA0066	Ninh Binh	pangolins	Manis javanica	Sunda pangolin	4/13/2017	Male	VNAA0066.RST	rectal swab	11/16/2018	Conventional PCR	Coronaviruses	Quan et al, RdRp gene	Negative				Negative	Interpretation completed							Negative
VNAA0066	Ninh Binh	pangolins	Manis javanica	Sunda pangolin	4/13/2017	Male	VNAA0066.RST	rectal swab	12/10/2018	Conventional PCR	Filoviruses	Unpublished, UCD	Negative				Negative	Interpretation completed							Negative
VNAA0066	Ninh Binh	pangolins	Manis javanica	Sunda pangolin	4/13/2017	Male	VNAA0066.RST	rectal swab	10/13/2018	Conventional PCR	Flaviviruses	Moureau et al, NS5 gene	Negative				Negative	Interpretation completed							Negative
VNAA0066	Ninh Binh	pangolins	Manis javanica	Sunda pangolin	4/13/2017	Male	VNAA0066.RST	rectal swab	11/24/2018	Conventional PCR	Influenzas	Anthony et al, M gene	Negative				Negative	Interpretation completed							Negative
VNAA0066	Ninh Binh	pangolins	Manis javanica	Sunda pangolin	4/13/2017	Male	VNAA0066.RST	rectal swab	12/12/2018	Conventional PCR	Influenzas	Liang unpublished CII, PB1 gene	Negative				Negative	Interpretation completed							Negative
VNAA0066	Ninh Binh	pangolins	Manis javanica	Sunda pangolin	4/13/2017	Male	VNAA0066.RST	rectal swab	11/26/2018	Conventional PCR	Paramyxoviruses	Tong et al, PAR	Negative				Negative	Interpretation completed							Negative
VNAA0066	Ninh Binh	pangolins	Manis javanica	Sunda Pangolin	4/13/2017	Male	VNAA0066.RST	rectal swab	8/13/2020	Real time PCR	Sarbeco viruses	Berlin, RdRp gene	Negative				Negative	Interpretation completed							Negative
VNAA0066	Ninh Binh	pangolins	Manis javanica	Sunda Pangolin	4/13/2017	Male	VNAA0066.RST	rectal swab	8/13/2020	Real time PCR	Sarbeco viruses	Berlin, E gene	Negative				Negative	Interpretation completed							Negative
VNAA0066	Ninh Binh	pangolins	Manis javanica	Sunda Pangolin	4/13/2017	Male	VNAA0066.OST	oral swab	8/13/2020	Real time PCR	Sarbeco viruses	Berlin, RdRp gene	Negative				Negative	Interpretation completed							Negative
VNAA0066	Ninh Binh	pangolins	Manis javanica	Sunda Pangolin	4/13/2017	Male	VNAA0066.OST	oral swab	8/13/2020	Real time PCR	Sarbeco viruses	Berlin, E gene	Negative				Negative	Interpretation completed							Negative
VNAA0067	Ninh Binh	pangolins	Manis javanica	Sunda pangolin	4/13/2017	Male	VNAA0067.OST	oral swab	11/7/2018	Conventional PCR	Coronaviruses	Modified Watanabe et al, RdRp gene	Negative				Negative	Interpretation completed							Negative
VNAA0067	Ninh Binh	pangolins	Manis javanica	Sunda pangolin	4/13/2017	Male	VNAA0067.OST	oral swab	11/16/2018	Conventional PCR	Coronaviruses	Quan et al, RdRp gene	Negative				Negative	Interpretation completed							Negative
VNAA0067	Ninh Binh	pangolins	Manis javanica	Sunda pangolin	4/13/2017	Male	VNAA0067.OST	oral swab	12/10/2018	Conventional PCR	Filoviruses	Unpublished, UCD	Negative				Negative	Interpretation completed							Negative
VNAA0067	Ninh Binh	pangolins	Manis javanica	Sunda pangolin	4/13/2017	Male	VNAA0067.OST	oral swab	10/13/2018	Conventional PCR	Flaviviruses	Moureau et al, NS5 gene	Negative				Negative	Interpretation completed							Negative
VNAA0067	Ninh Binh	pangolins	Manis javanica	Sunda pangolin	4/13/2017	Male	VNAA0067.OST	oral swab	11/24/2018	Conventional PCR	Influenzas	Anthony et al, M gene	Negative				Negative	Interpretation completed							Negative
VNAA0067	Ninh Binh	pangolins	Manis javanica	Sunda pangolin	4/13/2017	Male	VNAA0067.OST	oral swab	12/12/2018	Conventional PCR	Influenzas	Liang unpublished CII, PB1 gene	Negative				Negative	Interpretation completed							Negative
VNAA0067	Ninh Binh	pangolins	Manis javanica	Sunda pangolin	4/13/2017	Male	VNAA0067.OST	oral swab	11/26/2018	Conventional PCR	Paramyxoviruses	Tong et al, PAR	Negative				Negative	Interpretation completed							Negative
VNAA0067	Ninh Binh	pangolins	Manis javanica	Sunda pangolin	4/13/2017	Male	VNAA0067.RST	rectal swab	11/7/2018	Conventional PCR	Coronaviruses	Modified Watanabe et al, RdRp gene	Negative				Negative	Interpretation completed							Negative
VNAA0067	Ninh Binh	pangolins	Manis javanica	Sunda pangolin	4/13/2017	Male	VNAA0067.RST	rectal swab	11/16/2018	Conventional PCR	Coronaviruses	Quan et al, RdRp gene	Negative				Negative	Interpretation completed							Negative
VNAA0067	Ninh Binh	pangolins	Manis javanica	Sunda pangolin	4/13/2017	Male	VNAA0067.RST	rectal swab	12/10/2018	Conventional PCR	Filoviruses	Unpublished, UCD	Negative				Negative	Interpretation completed							Negative
VNAA0067	Ninh Binh	pangolins	Manis javanica	Sunda pangolin	4/13/2017	Male	VNAA0067.RST	rectal swab	10/13/2018	Conventional PCR	Flaviviruses	Moureau et al, NS5 gene	Negative				Negative	Interpretation completed							Negative
VNAA0067	Ninh Binh	pangolins	Manis javanica	Sunda pangolin	4/13/2017	Male	VNAA0067.RST	rectal swab	11/24/2018	Conventional PCR	Influenzas	Anthony et al, M gene	Negative				Negative	Interpretation completed							Negative
VNAA0067	Ninh Binh	pangolins	Manis javanica	Sunda pangolin	4/13/2017	Male	VNAA0067.RST	rectal swab	12/12/2018	Conventional PCR	Influenzas	Liang unpublished CII, PB1 gene	Negative				Negative	Interpretation completed							Negative
VNAA0067	Ninh Binh	pangolins	Manis javanica	Sunda pangolin	4/13/2017	Male	VNAA0067.RST	rectal swab	11/26/2018	Conventional PCR	Paramyxoviruses	Tong et al, PAR	Negative				Negative	Interpretation completed							Negative
VNAA0067	Ninh Binh	pangolins	Manis javanica	Sunda Pangolin	4/13/2017	Male	VNAA0067.RST	rectal swab	8/13/2020	Real time PCR	Sarbeco viruses	Berlin, RdRp gene	Negative				Negative	Interpretation completed							Negative
VNAA0067	Ninh Binh	pangolins	Manis javanica	Sunda Pangolin	4/13/2017	Male	VNAA0067.RST	rectal swab	8/13/2020	Real time PCR	Sarbeco viruses	Berlin, E gene	Negative				Negative	Interpretation completed							Negative
VNAA0067	Ninh Binh	pangolins	Manis javanica	Sunda Pangolin	4/13/2017	Male	VNAA0067.OST	oral swab	8/13/2020	Real time PCR	Sarbeco viruses	Berlin, RdRp gene	Negative				Negative	Interpretation completed							Negative
VNAA0067	Ninh Binh	pangolins	Manis javanica	Sunda Pangolin	4/13/2017	Male	VNAA0067.OST	oral swab	8/13/2020	Real time PCR	Sarbeco viruses	Berlin, E gene	Negative				Negative	Interpretation completed							Negative
VNAA0068	Ninh Binh	pangolins	Manis javanica	Sunda Pangolin	4/13/2017	Unknown	VNAA0068.FET	feces	8/13/2020	Real time PCR	Sarbeco viruses	Berlin, RdRp gene	Negative				Negative	Interpretation completed							Negative
VNAA0068	Ninh Binh	pangolins	Manis javanica	Sunda Pangolin	4/13/2017	Unknown	VNAA0068.FET	feces	8/13/2020	Real time PCR	Sarbeco viruses	Berlin, E gene	Negative				Negative	Interpretation completed							Negative
VNAA0068	Ninh Binh	pangolins	Manis javanica	Sunda Pangolin	4/13/2017	Unknown	VNAA0068.FET	feces	7/2/2020	Conventional PCR	Coronaviruses	Watanabe et al, RdRp gene	Negative				Negative	Interpretation completed							Negative
VNAA0068	Ninh Binh	pangolins	Manis javanica	Sunda Pangolin	4/13/2017	Unknown	VNAA0068.FET	feces	6/26/2020	Conventional PCR	Coronaviruses	Quan et al, RdRp gene	Negative				Negative	Interpretation completed							Negative
VNAA0069	Ninh Binh	pangolins	Manis javanica	Sunda Pangolin	4/13/2017	Unknown	VNAA0069.FET	feces	8/13/2020	Real time PCR	Sarbeco viruses	Berlin, RdRp gene	Negative				Negative	Interpretation completed							Negative
VNAA0069	Ninh Binh	pangolins	Manis javanica	Sunda Pangolin	4/13/2017	Unknown	VNAA0069.FET	feces	8/13/2020	Real time PCR	Sarbeco viruses	Berlin, E gene	Negative				Negative	Interpretation completed							Negative
VNAA0069	Ninh Binh	pangolins	Manis javanica	Sunda Pangolin	4/13/2017	Unknown	VNAA0069.FET	feces	7/2/2020	Conventional PCR	Coronaviruses	Watanabe et al, RdRp gene	Negative				Negative	Interpretation completed							Negative
VNAA0069	Ninh Binh	pangolins	Manis javanica	Sunda Pangolin	4/13/2017	Unknown	VNAA0069.FET	feces	6/26/2020	Conventional PCR	Coronaviruses	Quan et al, RdRp gene	Negative				Negative	Interpretation completed							Negative
VNAA0070	Ninh Binh	pangolins	Manis javanica	Sunda Pangolin	4/13/2017	Unknown	VNAA0070.FET	feces	8/13/2020	Real time PCR	Sarbeco viruses	Berlin, RdRp gene	Negative				Negative	Interpretation completed							Negative
VNAA0070	Ninh Binh	pangolins	Manis javanica	Sunda Pangolin	4/13/2017	Unknown	VNAA0070.FET	feces	8/13/2020	Real time PCR	Sarbeco viruses	Berlin, E gene	Negative				Negative	Interpretation completed							Negative
VNAA0070	Ninh Binh	pangolins	Manis javanica	Sunda Pangolin	4/13/2017	Unknown	VNAA0070.FET	feces	7/2/2020	Conventional PCR	Coronaviruses	Watanabe et al, RdRp gene	Negative				Negative	Interpretation completed							Negative
VNAA0070	Ninh Binh	pangolins	Manis javanica	Sunda Pangolin	4/13/2017	Unknown	VNAA0070.FET	feces	6/26/2020	Conventional PCR	Coronaviruses	Quan et al, RdRp gene	Negative				Negative	Interpretation completed							Negative
VNAA0071	Ninh Binh	pangolins	Manis javanica	Sunda Pangolin	4/13/2017	Unknown	VNAA0071.FET	feces	8/13/2020	Real time PCR	Sarbeco viruses	Berlin, RdRp gene	Negative				Negative	Interpretation completed							Negative
VNAA0071	Ninh Binh	pangolins	Manis javanica	Sunda Pangolin	4/13/2017	Unknown	VNAA0071.FET	feces	8/13/2020	Real time PCR	Sarbeco viruses	Berlin, E gene	Negative				Negative	Interpretation completed							Negative
VNAA0071	Ninh Binh	pangolins	Manis javanica	Sunda Pangolin	4/13/2017	Unknown	VNAA0071.FET	feces	7/2/2020	Conventional PCR	Coronaviruses	Watanabe et al, RdRp gene	Negative				Negative	Interpretation completed							Negative
VNAA0071	Ninh Binh	pangolins	Manis javanica	Sunda Pangolin	4/13/2017	Unknown	VNAA0071.FET	feces	6/26/2020	Conventional PCR	Coronaviruses	Quan et al, RdRp gene	Negative				Negative	Interpretation completed							Negative
VNAA0072	Ninh Binh	pangolins	Manis javanica	Sunda Pangolin	4/13/2017	Unknown	VNAA0072.FET	feces	8/13/2020	Real time PCR	Sarbeco viruses	Berlin, RdRp gene	Negative				Negative	Interpretation completed							Negative
VNAA0072	Ninh Binh	pangolins	Manis javanica	Sunda Pangolin	4/13/2017	Unknown	VNAA0072.FET	feces	8/13/2020	Real time PCR	Sarbeco viruses	Berlin, E gene	Negative				Negative	Interpretation completed							Negative
VNAA0072	Ninh Binh	pangolins	Manis javanica	Sunda Pangolin	4/13/2017	Unknown	VNAA0072.FET	feces	7/2/2020	Conventional PCR	Coronaviruses	Watanabe et al, RdRp gene	Negative				Negative	Interpretation completed							Negative
VNAA0072	Ninh Binh	pangolins	Manis javanica	Sunda Pangolin	4/13/2017	Unknown	VNAA0072.FET	feces	6/26/2020	Conventional PCR	Coronaviruses	Quan et al, RdRp gene	Negative				Negative	Interpretation completed							Negative
VNAA0073	Ninh Binh	pangolins	Manis javanica	Sunda Pangolin	4/13/2017	Unknown	VNAA0073.FET	feces	8/13/2020	Real time PCR	Sarbeco viruses	Berlin, RdRp gene	Negative				Negative	Interpretation completed							Negative
VNAA0073	Ninh Binh	pangolins	Manis javanica	Sunda Pangolin	4/13/2017	Unknown	VNAA0073.FET	feces	8/13/2020	Real time PCR	Sarbeco viruses	Berlin, E gene	Negative				Negative	Interpretation completed							Negative
VNAA0073	Ninh Binh	pangolins	Manis javanica	Sunda Pangolin	4/13/2017	Unknown	VNAA0073.FET	feces	7/2/2020	Conventional PCR	Coronaviruses	Watanabe et al, RdRp gene	Negative				Negative	Interpretation completed							Negative
VNAA0073	Ninh Binh	pangolins	Manis javanica	Sunda Pangolin	4/13/2017	Unknown	VNAA0073.FET	feces	6/26/2020	Conventional PCR	Coronaviruses	Quan et al, RdRp gene	Negative				Negative	Interpretation completed							Negative
VNAA0074	Ninh Binh	pangolins	Manis javanica	Sunda Pangolin	4/13/2017	Unknown	VNAA0074.FET	feces	8/13/2020	Real time PCR	Sarbeco viruses	Berlin, RdRp gene	Negative				Negative	Interpretation completed							Negative
VNAA0074	Ninh Binh	pangolins	Manis javanica	Sunda Pangolin	4/13/2017	Unknown	VNAA0074.FET	feces	8/13/2020	Real time PCR	Sarbeco viruses	Berlin, E gene	Negative				Negative	Interpretation completed							Negative
VNAA0074	Ninh Binh	pangolins	Manis javanica	Sunda Pangolin	4/13/2017	Unknown	VNAA0074.FET	feces	7/2/2020	Conventional PCR	Coronaviruses	Watanabe et al, RdRp gene	Negative				Negative	Interpretation completed							Negative
VNAA0074	Ninh Binh	pangolins	Manis javanica	Sunda Pangolin	4/13/2017	Unknown	VNAA0074.FET	feces	6/26/2020	Conventional PCR	Coronaviruses	Quan et al, RdRp gene	Negative				Negative	Interpretation completed							Negative
VNAA0075	Ninh Binh	pangolins	Manis javanica	Sunda pangolin	4/13/2017	Male	VNAA0075.OST	oral swab	11/7/2018	Conventional PCR	Coronaviruses	Modified Watanabe et al, RdRp gene	Negative				Negative	Interpretation completed							Negative
VNAA0075	Ninh Binh	pangolins	Manis javanica	Sunda pangolin	4/13/2017	Male	VNAA0075.OST	oral swab	11/16/2018	Conventional PCR	Coronaviruses	Quan et al, RdRp gene	Negative				Negative	Interpretation completed							Negative
VNAA0075	Ninh Binh	pangolins	Manis javanica	Sunda pangolin	4/13/2017	Male	VNAA0075.OST	oral swab	12/10/2018	Conventional PCR	Filoviruses	Unpublished, UCD	Negative				Negative	Interpretation completed							Negative
VNAA0075	Ninh Binh	pangolins	Manis javanica	Sunda pangolin	4/13/2017	Male	VNAA0075.OST	oral swab	10/13/2018	Conventional PCR	Flaviviruses	Moureau et al, NS5 gene	Negative				Negative	Interpretation completed							Negative
VNAA0075	Ninh Binh	pangolins	Manis javanica	Sunda pangolin	4/13/2017	Male	VNAA0075.OST	oral swab	11/24/2018	Conventional PCR	Influenzas	Anthony et al, M gene	Negative				Negative	Interpretation completed							Negative
VNAA0075	Ninh Binh	pangolins	Manis javanica	Sunda pangolin	4/13/2017	Male	VNAA0075.OST	oral swab	12/12/2018	Conventional PCR	Influenzas	Liang unpublished CII, PB1 gene	Negative				Negative	Interpretation completed							Negative
VNAA0075	Ninh Binh	pangolins	Manis javanica	Sunda pangolin	4/13/2017	Male	VNAA0075.OST	oral swab	11/26/2018	Conventional PCR	Paramyxoviruses	Tong et al, PAR	Negative				Negative	Interpretation completed							Negative
VNAA0075	Ninh Binh	pangolins	Manis javanica	Sunda pangolin	4/13/2017	Male	VNAA0075.RST	rectal swab	11/7/2018	Conventional PCR	Coronaviruses	Modified Watanabe et al, RdRp gene	Negative				Negative	Interpretation completed							Negative
VNAA0075	Ninh Binh	pangolins	Manis javanica	Sunda pangolin	4/13/2017	Male	VNAA0075.RST	rectal swab	11/16/2018	Conventional PCR	Coronaviruses	Quan et al, RdRp gene	Negative				Negative	Interpretation completed							Negative
VNAA0075	Ninh Binh	pangolins	Manis javanica	Sunda pangolin	4/13/2017	Male	VNAA0075.RST	rectal swab	12/10/2018	Conventional PCR	Filoviruses	Unpublished, UCD	Negative				Negative	Interpretation completed							Negative
VNAA0075	Ninh Binh	pangolins	Manis javanica	Sunda pangolin	4/13/2017	Male	VNAA0075.RST	rectal swab	10/13/2018	Conventional PCR	Flaviviruses	Moureau et al, NS5 gene	Negative				Negative	Interpretation completed							Negative
VNAA0075	Ninh Binh	pangolins	Manis javanica	Sunda pangolin	4/13/2017	Male	VNAA0075.RST	rectal swab	11/24/2018	Conventional PCR	Influenzas	Anthony et al, M gene	Negative				Negative	Interpretation completed							Negative
VNAA0075	Ninh Binh	pangolins	Manis javanica	Sunda pangolin	4/13/2017	Male	VNAA0075.RST	rectal swab	12/12/2018	Conventional PCR	Influenzas	Liang unpublished CII, PB1 gene	Negative				Negative	Interpretation completed							Negative
VNAA0075	Ninh Binh	pangolins	Manis javanica	Sunda pangolin	4/13/2017	Male	VNAA0075.RST	rectal swab	11/26/2018	Conventional PCR	Paramyxoviruses	Tong et al, PAR	Negative				Negative	Interpretation completed							Negative
VNAA0075	Ninh Binh	pangolins	Manis javanica	Sunda Pangolin	4/13/2017	Male	VNAA0075.RST	rectal swab	8/13/2020	Real time PCR	Sarbeco viruses	Berlin, RdRp gene	Negative				Negative	Interpretation completed							Negative
VNAA0075	Ninh Binh	pangolins	Manis javanica	Sunda Pangolin	4/13/2017	Male	VNAA0075.RST	rectal swab	8/13/2020	Real time PCR	Sarbeco viruses	Berlin, E gene	Negative				Negative	Interpretation completed							Negative
VNAA0075	Ninh Binh	pangolins	Manis javanica	Sunda Pangolin	4/13/2017	Male	VNAA0075.OST	oral swab	8/13/2020	Real time PCR	Sarbeco viruses	Berlin, RdRp gene	Negative				Negative	Interpretation completed							Negative
VNAA0075	Ninh Binh	pangolins	Manis javanica	Sunda Pangolin	4/13/2017	Male	VNAA0075.OST	oral swab	8/13/2020	Real time PCR	Sarbeco viruses	Berlin, E gene	Negative				Negative	Interpretation completed							Negative
VNAA0076	Ninh Binh	pangolins	Manis javanica	Sunda pangolin	4/14/2017	Male	VNAA0076.RST	rectal swab	11/7/2018	Conventional PCR	Coronaviruses	Modified Watanabe et al, RdRp gene	Negative				Negative	Interpretation completed							Negative
VNAA0076	Ninh Binh	pangolins	Manis javanica	Sunda pangolin	4/14/2017	Male	VNAA0076.RST	rectal swab	11/16/2018	Conventional PCR	Coronaviruses	Quan et al, RdRp gene	Negative				Negative	Interpretation completed							Negative
VNAA0076	Ninh Binh	pangolins	Manis javanica	Sunda pangolin	4/14/2017	Male	VNAA0076.RST	rectal swab	12/10/2018	Conventional PCR	Filoviruses	Unpublished, UCD	Negative				Negative	Interpretation completed							Negative
VNAA0076	Ninh Binh	pangolins	Manis javanica	Sunda pangolin	4/14/2017	Male	VNAA0076.RST	rectal swab	10/13/2018	Conventional PCR	Flaviviruses	Moureau et al, NS5 gene	Negative				Negative	Interpretation completed							Negative
VNAA0076	Ninh Binh	pangolins	Manis javanica	Sunda pangolin	4/14/2017	Male	VNAA0076.RST	rectal swab	11/24/2018	Conventional PCR	Influenzas	Anthony et al, M gene	Negative				Negative	Interpretation completed							Negative
VNAA0076	Ninh Binh	pangolins	Manis javanica	Sunda pangolin	4/14/2017	Male	VNAA0076.RST	rectal swab	12/12/2018	Conventional PCR	Influenzas	Liang unpublished CII, PB1 gene	Negative				Negative	Interpretation completed							Negative
VNAA0076	Ninh Binh	pangolins	Manis javanica	Sunda pangolin	4/14/2017	Male	VNAA0076.RST	rectal swab	11/26/2018	Conventional PCR	Paramyxoviruses	Tong et al, PAR	Negative				Negative	Interpretation completed							Negative
VNAA0076	Ninh Binh	pangolins	Manis javanica	Sunda Pangolin	4/14/2017	Male	VNAA0076.RST	rectal swab	8/13/2020	Real time PCR	Sarbeco viruses	Berlin, RdRp gene	Negative				Negative	Interpretation completed							Negative
VNAA0076	Ninh Binh	pangolins	Manis javanica	Sunda Pangolin	4/14/2017	Male	VNAA0076.RST	rectal swab	8/13/2020	Real time PCR	Sarbeco viruses	Berlin, E gene	Negative				Negative	Interpretation completed							Negative
VNAA0077	Ninh Binh	pangolins	Manis javanica	Sunda pangolin	4/14/2017	Female	VNAA0077.RST	rectal swab	11/7/2019	Conventional PCR	Coronaviruses	Modified Watanabe et al, RdRp gene	Negative				Negative	Interpretation completed							Negative
VNAA0077	Ninh Binh	pangolins	Manis javanica	Sunda pangolin	4/14/2017	Female	VNAA0077.RST	rectal swab	11/13/2018	Conventional PCR	Coronaviruses	Quan et al, RdRp gene	Negative				Negative	Interpretation completed							Negative
VNAA0077	Ninh Binh	pangolins	Manis javanica	Sunda pangolin	4/14/2017	Female	VNAA0077.RST	rectal swab	12/10/2018	Conventional PCR	Filoviruses	Unpublished, UCD	Negative				Negative	Interpretation completed							Negative
VNAA0077	Ninh Binh	pangolins	Manis javanica	Sunda pangolin	4/14/2017	Female	VNAA0077.RST	rectal swab	10/13/2018	Conventional PCR	Flaviviruses	Moureau et al, NS5 gene	Negative				Negative	Interpretation completed							Negative
VNAA0077	Ninh Binh	pangolins	Manis javanica	Sunda pangolin	4/14/2017	Female	VNAA0077.RST	rectal swab	11/24/2018	Conventional PCR	Influenzas	Anthony et al, M gene	Negative				Negative	Interpretation completed							Negative
VNAA0077	Ninh Binh	pangolins	Manis javanica	Sunda pangolin	4/14/2017	Female	VNAA0077.RST	rectal swab	12/13/2018	Conventional PCR	Influenzas	Liang unpublished CII, PB1 gene	Negative				Negative	Interpretation completed							Negative
VNAA0077	Ninh Binh	pangolins	Manis javanica	Sunda pangolin	4/14/2017	Female	VNAA0077.RST	rectal swab	11/30/2018	Conventional PCR	Paramyxoviruses	Tong et al, PAR	Negative				Negative	Interpretation completed							Negative
VNAA0077	Ninh Binh	pangolins	Manis javanica	Sunda Pangolin	4/14/2017	Female	VNAA0077.RST	rectal swab	8/13/2020	Real time PCR	Sarbeco viruses	Berlin, RdRp gene	Negative				Negative	Interpretation completed							Negative
VNAA0077	Ninh Binh	pangolins	Manis javanica	Sunda Pangolin	4/14/2017	Female	VNAA0077.RST	rectal swab	8/13/2020	Real time PCR	Sarbeco viruses	Berlin, E gene	Negative				Negative	Interpretation completed							Negative
VNAA0078	Ninh Binh	pangolins	Manis javanica	Sunda pangolin	4/14/2017	Male	VNAA0078.OST	oral swab	11/7/2018	Conventional PCR	Coronaviruses	Modified Watanabe et al, RdRp gene	Negative				Negative	Interpretation completed							Negative
VNAA0078	Ninh Binh	pangolins	Manis javanica	Sunda pangolin	4/14/2017	Male	VNAA0078.OST	oral swab	11/16/2018	Conventional PCR	Coronaviruses	Quan et al, RdRp gene	Negative				Negative	Interpretation completed							Negative
VNAA0078	Ninh Binh	pangolins	Manis javanica	Sunda pangolin	4/14/2017	Male	VNAA0078.OST	oral swab	12/10/2018	Conventional PCR	Filoviruses	Unpublished, UCD	Negative				Negative	Interpretation completed							Negative
VNAA0078	Ninh Binh	pangolins	Manis javanica	Sunda pangolin	4/14/2017	Male	VNAA0078.OST	oral swab	10/13/2018	Conventional PCR	Flaviviruses	Moureau et al, NS5 gene	Negative				Negative	Interpretation completed							Negative
VNAA0078	Ninh Binh	pangolins	Manis javanica	Sunda pangolin	4/14/2017	Male	VNAA0078.OST	oral swab	11/24/2018	Conventional PCR	Influenzas	Anthony et al, M gene	Negative				Negative	Interpretation completed							Negative
VNAA0078	Ninh Binh	pangolins	Manis javanica	Sunda pangolin	4/14/2017	Male	VNAA0078.OST	oral swab	12/12/2018	Conventional PCR	Influenzas	Liang unpublished CII, PB1 gene	Negative				Negative	Interpretation completed							Negative
VNAA0078	Ninh Binh	pangolins	Manis javanica	Sunda pangolin	4/14/2017	Male	VNAA0078.OST	oral swab	11/26/2018	Conventional PCR	Paramyxoviruses	Tong et al, PAR	Negative				Negative	Interpretation completed							Negative
VNAA0078	Ninh Binh	pangolins	Manis javanica	Sunda Pangolin	4/14/2017	Male	VNAA0078.OST	oral swab	8/13/2020	Real time PCR	Sarbeco viruses	Berlin, RdRp gene	Negative				Negative	Interpretation completed							Negative
VNAA0078	Ninh Binh	pangolins	Manis javanica	Sunda Pangolin	4/14/2017	Male	VNAA0078.OST	oral swab	8/13/2020	Real time PCR	Sarbeco viruses	Berlin, E gene	Negative				Negative	Interpretation completed							Negative
VNAA0079	Ninh Binh	pangolins	Manis javanica	Sunda pangolin	4/14/2017	Female	VNAA0079.OST	oral swab	11/7/2018	Conventional PCR	Coronaviruses	Modified Watanabe et al, RdRp gene	Negative				Negative	Interpretation completed							Negative
VNAA0079	Ninh Binh	pangolins	Manis javanica	Sunda pangolin	4/14/2017	Female	VNAA0079.OST	oral swab	11/16/2018	Conventional PCR	Coronaviruses	Quan et al, RdRp gene	Negative				Negative	Interpretation completed							Negative
VNAA0079	Ninh Binh	pangolins	Manis javanica	Sunda pangolin	4/14/2017	Female	VNAA0079.OST	oral swab	12/10/2018	Conventional PCR	Filoviruses	Unpublished, UCD	Negative				Negative	Interpretation completed							Negative
VNAA0079	Ninh Binh	pangolins	Manis javanica	Sunda pangolin	4/14/2017	Female	VNAA0079.OST	oral swab	10/13/2018	Conventional PCR	Flaviviruses	Moureau et al, NS5 gene	Negative				Negative	Interpretation completed							Negative
VNAA0079	Ninh Binh	pangolins	Manis javanica	Sunda pangolin	4/14/2017	Female	VNAA0079.OST	oral swab	11/24/2018	Conventional PCR	Influenzas	Anthony et al, M gene	Negative				Negative	Interpretation completed							Negative
VNAA0079	Ninh Binh	pangolins	Manis javanica	Sunda pangolin	4/14/2017	Female	VNAA0079.OST	oral swab	12/12/2018	Conventional PCR	Influenzas	Liang unpublished CII, PB1 gene	Negative				Negative	Interpretation completed							Negative
VNAA0079	Ninh Binh	pangolins	Manis javanica	Sunda pangolin	4/14/2017	Female	VNAA0079.OST	oral swab	11/26/2018	Conventional PCR	Paramyxoviruses	Tong et al, PAR	Negative				Negative	Interpretation completed							Negative
VNAA0079	Ninh Binh	pangolins	Manis javanica	Sunda pangolin	4/14/2017	Female	VNAA0079.RST	rectal swab	11/7/2018	Conventional PCR	Coronaviruses	Modified Watanabe et al, RdRp gene	Negative				Negative	Interpretation completed							Negative
VNAA0079	Ninh Binh	pangolins	Manis javanica	Sunda pangolin	4/14/2017	Female	VNAA0079.RST	rectal swab	11/16/2018	Conventional PCR	Coronaviruses	Quan et al, RdRp gene	Negative				Negative	Interpretation completed							Negative
VNAA0079	Ninh Binh	pangolins	Manis javanica	Sunda pangolin	4/14/2017	Female	VNAA0079.RST	rectal swab	12/10/2018	Conventional PCR	Filoviruses	Unpublished, UCD	Negative				Negative	Interpretation completed							Negative
VNAA0079	Ninh Binh	pangolins	Manis javanica	Sunda pangolin	4/14/2017	Female	VNAA0079.RST	rectal swab	10/13/2018	Conventional PCR	Flaviviruses	Moureau et al, NS5 gene	Negative				Negative	Interpretation completed							Negative
VNAA0079	Ninh Binh	pangolins	Manis javanica	Sunda pangolin	4/14/2017	Female	VNAA0079.RST	rectal swab	11/24/2018	Conventional PCR	Influenzas	Anthony et al, M gene	Negative				Negative	Interpretation completed							Negative
VNAA0079	Ninh Binh	pangolins	Manis javanica	Sunda pangolin	4/14/2017	Female	VNAA0079.RST	rectal swab	12/12/2018	Conventional PCR	Influenzas	Liang unpublished CII, PB1 gene	Negative				Negative	Interpretation completed							Negative
VNAA0079	Ninh Binh	pangolins	Manis javanica	Sunda pangolin	4/14/2017	Female	VNAA0079.RST	rectal swab	11/26/2018	Conventional PCR	Paramyxoviruses	Tong et al, PAR	Negative				Negative	Interpretation completed							Negative
VNAA0079	Ninh Binh	pangolins	Manis javanica	Sunda Pangolin	4/14/2017	Female	VNAA0079.RST	rectal swab	8/13/2020	Real time PCR	Sarbeco viruses	Berlin, RdRp gene	Negative				Negative	Interpretation completed							Negative
VNAA0079	Ninh Binh	pangolins	Manis javanica	Sunda Pangolin	4/14/2017	Female	VNAA0079.RST	rectal swab	8/13/2020	Real time PCR	Sarbeco viruses	Berlin, E gene	Negative				Negative	Interpretation completed							Negative
VNAA0079	Ninh Binh	pangolins	Manis javanica	Sunda Pangolin	4/14/2017	Female	VNAA0079.OST	oral swab	8/13/2020	Real time PCR	Sarbeco viruses	Berlin, RdRp gene	Negative				Negative	Interpretation completed							Negative
VNAA0079	Ninh Binh	pangolins	Manis javanica	Sunda Pangolin	4/14/2017	Female	VNAA0079.OST	oral swab	8/13/2020	Real time PCR	Sarbeco viruses	Berlin, E gene	Negative				Negative	Interpretation completed							Negative
VNAA0080	Ninh Binh	pangolins	Manis javanica	Sunda pangolin	4/14/2017	Male	VNAA0080.OST	oral swab	11/7/2018	Conventional PCR	Coronaviruses	Modified Watanabe et al, RdRp gene	Negative				Negative	Interpretation completed							Negative
VNAA0080	Ninh Binh	pangolins	Manis javanica	Sunda pangolin	4/14/2017	Male	VNAA0080.OST	oral swab	11/16/2018	Conventional PCR	Coronaviruses	Quan et al, RdRp gene	Negative				Negative	Interpretation completed							Negative
VNAA0080	Ninh Binh	pangolins	Manis javanica	Sunda pangolin	4/14/2017	Male	VNAA0080.OST	oral swab	12/10/2018	Conventional PCR	Filoviruses	Unpublished, UCD	Negative				Negative	Interpretation completed							Negative
VNAA0080	Ninh Binh	pangolins	Manis javanica	Sunda pangolin	4/14/2017	Male	VNAA0080.OST	oral swab	10/13/2018	Conventional PCR	Flaviviruses	Moureau et al, NS5 gene	Negative				Negative	Interpretation completed							Negative
VNAA0080	Ninh Binh	pangolins	Manis javanica	Sunda pangolin	4/14/2017	Male	VNAA0080.OST	oral swab	11/24/2018	Conventional PCR	Influenzas	Anthony et al, M gene	Negative				Negative	Interpretation completed							Negative
VNAA0080	Ninh Binh	pangolins	Manis javanica	Sunda pangolin	4/14/2017	Male	VNAA0080.OST	oral swab	12/12/2018	Conventional PCR	Influenzas	Liang unpublished CII, PB1 gene	Negative				Negative	Interpretation completed							Negative
VNAA0080	Ninh Binh	pangolins	Manis javanica	Sunda pangolin	4/14/2017	Male	VNAA0080.OST	oral swab	11/26/2018	Conventional PCR	Paramyxoviruses	Tong et al, PAR	Negative				Negative	Interpretation completed							Negative
VNAA0080	Ninh Binh	pangolins	Manis javanica	Sunda pangolin	4/14/2017	Male	VNAA0080.RST	rectal swab	11/7/2018	Conventional PCR	Coronaviruses	Modified Watanabe et al, RdRp gene	Negative				Negative	Interpretation completed							Negative
VNAA0080	Ninh Binh	pangolins	Manis javanica	Sunda pangolin	4/14/2017	Male	VNAA0080.RST	rectal swab	11/16/2018	Conventional PCR	Coronaviruses	Quan et al, RdRp gene	Negative				Negative	Interpretation completed							Negative
VNAA0080	Ninh Binh	pangolins	Manis javanica	Sunda pangolin	4/14/2017	Male	VNAA0080.RST	rectal swab	12/10/2018	Conventional PCR	Filoviruses	Unpublished, UCD	Negative				Negative	Interpretation completed							Negative
VNAA0080	Ninh Binh	pangolins	Manis javanica	Sunda pangolin	4/14/2017	Male	VNAA0080.RST	rectal swab	10/13/2018	Conventional PCR	Flaviviruses	Moureau et al, NS5 gene	Negative				Negative	Interpretation completed							Negative
VNAA0080	Ninh Binh	pangolins	Manis javanica	Sunda pangolin	4/14/2017	Male	VNAA0080.RST	rectal swab	11/24/2018	Conventional PCR	Influenzas	Anthony et al, M gene	Negative				Negative	Interpretation completed							Negative
VNAA0080	Ninh Binh	pangolins	Manis javanica	Sunda pangolin	4/14/2017	Male	VNAA0080.RST	rectal swab	12/12/2018	Conventional PCR	Influenzas	Liang unpublished CII, PB1 gene	Negative				Negative	Interpretation completed							Negative
VNAA0080	Ninh Binh	pangolins	Manis javanica	Sunda pangolin	4/14/2017	Male	VNAA0080.RST	rectal swab	11/26/2018	Conventional PCR	Paramyxoviruses	Tong et al, PAR	Negative				Negative	Interpretation completed							Negative
VNAA0080	Ninh Binh	pangolins	Manis javanica	Sunda Pangolin	4/14/2017	Male	VNAA0080.RST	rectal swab	8/13/2020	Real time PCR	Sarbeco viruses	Berlin, RdRp gene	Negative				Negative	Interpretation completed							Negative
VNAA0080	Ninh Binh	pangolins	Manis javanica	Sunda Pangolin	4/14/2017	Male	VNAA0080.RST	rectal swab	8/13/2020	Real time PCR	Sarbeco viruses	Berlin, E gene	Negative				Negative	Interpretation completed							Negative
VNAA0080	Ninh Binh	pangolins	Manis javanica	Sunda Pangolin	4/14/2017	Male	VNAA0080.OST	oral swab	8/13/2020	Real time PCR	Sarbeco viruses	Berlin, RdRp gene	Negative				Negative	Interpretation completed							Negative
VNAA0080	Ninh Binh	pangolins	Manis javanica	Sunda Pangolin	4/14/2017	Male	VNAA0080.OST	oral swab	8/13/2020	Real time PCR	Sarbeco viruses	Berlin, E gene	Negative				Negative	Interpretation completed							Negative
VNAA0081	Ninh Binh	pangolins	Manis javanica	Sunda pangolin	4/14/2017	Male	VNAA0081.OST	oral swab	11/7/2018	Conventional PCR	Coronaviruses	Modified Watanabe et al, RdRp gene	Negative				Negative	Interpretation completed							Negative
VNAA0081	Ninh Binh	pangolins	Manis javanica	Sunda pangolin	4/14/2017	Male	VNAA0081.OST	oral swab	11/16/2018	Conventional PCR	Coronaviruses	Quan et al, RdRp gene	Negative				Negative	Interpretation completed							Negative
VNAA0081	Ninh Binh	pangolins	Manis javanica	Sunda pangolin	4/14/2017	Male	VNAA0081.OST	oral swab	12/10/2018	Conventional PCR	Filoviruses	Unpublished, UCD	Negative				Negative	Interpretation completed							Negative
VNAA0081	Ninh Binh	pangolins	Manis javanica	Sunda pangolin	4/14/2017	Male	VNAA0081.OST	oral swab	10/13/2018	Conventional PCR	Flaviviruses	Moureau et al, NS5 gene	Negative				Negative	Interpretation completed							Negative
VNAA0081	Ninh Binh	pangolins	Manis javanica	Sunda pangolin	4/14/2017	Male	VNAA0081.OST	oral swab	11/24/2018	Conventional PCR	Influenzas	Anthony et al, M gene	Negative				Negative	Interpretation completed							Negative
VNAA0081	Ninh Binh	pangolins	Manis javanica	Sunda pangolin	4/14/2017	Male	VNAA0081.OST	oral swab	12/12/2018	Conventional PCR	Influenzas	Liang unpublished CII, PB1 gene	Negative				Negative	Interpretation completed							Negative
VNAA0081	Ninh Binh	pangolins	Manis javanica	Sunda pangolin	4/14/2017	Male	VNAA0081.OST	oral swab	11/26/2018	Conventional PCR	Paramyxoviruses	Tong et al, PAR	Negative				Negative	Interpretation completed							Negative
VNAA0081	Ninh Binh	pangolins	Manis javanica	Sunda Pangolin	4/14/2017	Male	VNAA0081.OST	oral swab	8/13/2020	Real time PCR	Sarbeco viruses	Berlin, RdRp gene	Negative				Negative	Interpretation completed							Negative
VNAA0081	Ninh Binh	pangolins	Manis javanica	Sunda Pangolin	4/14/2017	Male	VNAA0081.OST	oral swab	8/13/2020	Real time PCR	Sarbeco viruses	Berlin, E gene	Negative				Negative	Interpretation completed							Negative
VNAA0082	Ninh Binh	pangolins	Manis javanica	Sunda pangolin	4/14/2017	Female	VNAA0082.OST	oral swab	11/7/2018	Conventional PCR	Coronaviruses	Modified Watanabe et al, RdRp gene	Negative				Negative	Interpretation completed							Negative
VNAA0082	Ninh Binh	pangolins	Manis javanica	Sunda pangolin	4/14/2017	Female	VNAA0082.OST	oral swab	11/16/2018	Conventional PCR	Coronaviruses	Quan et al, RdRp gene	Negative				Negative	Interpretation completed							Negative
VNAA0082	Ninh Binh	pangolins	Manis javanica	Sunda pangolin	4/14/2017	Female	VNAA0082.OST	oral swab	12/10/2018	Conventional PCR	Filoviruses	Unpublished, UCD	Negative				Negative	Interpretation completed							Negative
VNAA0082	Ninh Binh	pangolins	Manis javanica	Sunda pangolin	4/14/2017	Female	VNAA0082.OST	oral swab	10/13/2018	Conventional PCR	Flaviviruses	Moureau et al, NS5 gene	Negative				Negative	Interpretation completed							Negative
VNAA0082	Ninh Binh	pangolins	Manis javanica	Sunda pangolin	4/14/2017	Female	VNAA0082.OST	oral swab	11/24/2018	Conventional PCR	Influenzas	Anthony et al, M gene	Negative				Negative	Interpretation completed							Negative
VNAA0082	Ninh Binh	pangolins	Manis javanica	Sunda pangolin	4/14/2017	Female	VNAA0082.OST	oral swab	12/12/2018	Conventional PCR	Influenzas	Liang unpublished CII, PB1 gene	Negative				Negative	Interpretation completed							Negative
VNAA0082	Ninh Binh	pangolins	Manis javanica	Sunda pangolin	4/14/2017	Female	VNAA0082.OST	oral swab	11/26/2018	Conventional PCR	Paramyxoviruses	Tong et al, PAR	Negative				Negative	Interpretation completed							Negative
VNAA0082	Ninh Binh	pangolins	Manis javanica	Sunda pangolin	4/14/2017	Female	VNAA0082.RST	rectal swab	11/7/2018	Conventional PCR	Coronaviruses	Modified Watanabe et al, RdRp gene	Negative				Negative	Interpretation completed							Negative
VNAA0082	Ninh Binh	pangolins	Manis javanica	Sunda pangolin	4/14/2017	Female	VNAA0082.RST	rectal swab	11/16/2018	Conventional PCR	Coronaviruses	Quan et al, RdRp gene	Negative				Negative	Interpretation completed							Negative
VNAA0082	Ninh Binh	pangolins	Manis javanica	Sunda pangolin	4/14/2017	Female	VNAA0082.RST	rectal swab	12/10/2018	Conventional PCR	Filoviruses	Unpublished, UCD	Negative				Negative	Interpretation completed							Negative
VNAA0082	Ninh Binh	pangolins	Manis javanica	Sunda pangolin	4/14/2017	Female	VNAA0082.RST	rectal swab	10/13/2018	Conventional PCR	Flaviviruses	Moureau et al, NS5 gene	Negative				Negative	Interpretation completed							Negative
VNAA0082	Ninh Binh	pangolins	Manis javanica	Sunda pangolin	4/14/2017	Female	VNAA0082.RST	rectal swab	11/24/2018	Conventional PCR	Influenzas	Anthony et al, M gene	Negative				Negative	Interpretation completed							Negative
VNAA0082	Ninh Binh	pangolins	Manis javanica	Sunda pangolin	4/14/2017	Female	VNAA0082.RST	rectal swab	12/12/2018	Conventional PCR	Influenzas	Liang unpublished CII, PB1 gene	Negative				Negative	Interpretation completed							Negative
VNAA0082	Ninh Binh	pangolins	Manis javanica	Sunda pangolin	4/14/2017	Female	VNAA0082.RST	rectal swab	11/26/2018	Conventional PCR	Paramyxoviruses	Tong et al, PAR	Negative				Negative	Interpretation completed							Negative
VNAA0082	Ninh Binh	pangolins	Manis javanica	Sunda Pangolin	4/14/2017	Female	VNAA0082.RST	rectal swab	8/13/2020	Real time PCR	Sarbeco viruses	Berlin, RdRp gene	Negative				Negative	Interpretation completed							Negative
VNAA0082	Ninh Binh	pangolins	Manis javanica	Sunda Pangolin	4/14/2017	Female	VNAA0082.RST	rectal swab	8/13/2020	Real time PCR	Sarbeco viruses	Berlin, E gene	Negative				Negative	Interpretation completed							Negative
VNAA0082	Ninh Binh	pangolins	Manis javanica	Sunda Pangolin	4/14/2017	Female	VNAA0082.OST	oral swab	8/13/2020	Real time PCR	Sarbeco viruses	Berlin, RdRp gene	Negative				Negative	Interpretation completed							Negative
VNAA0082	Ninh Binh	pangolins	Manis javanica	Sunda Pangolin	4/14/2017	Female	VNAA0082.OST	oral swab	8/13/2020	Real time PCR	Sarbeco viruses	Berlin, E gene	Negative				Negative	Interpretation completed							Negative
VNAA0083	Ninh Binh	pangolins	Manis javanica	Sunda pangolin	4/14/2017	Male	VNAA0083.OST	oral swab	11/7/2018	Conventional PCR	Coronaviruses	Modified Watanabe et al, RdRp gene	Negative				Negative	Interpretation completed							Negative
VNAA0083	Ninh Binh	pangolins	Manis javanica	Sunda pangolin	4/14/2017	Male	VNAA0083.OST	oral swab	11/16/2018	Conventional PCR	Coronaviruses	Quan et al, RdRp gene	Negative				Negative	Interpretation completed							Negative
VNAA0083	Ninh Binh	pangolins	Manis javanica	Sunda pangolin	4/14/2017	Male	VNAA0083.OST	oral swab	12/10/2018	Conventional PCR	Filoviruses	Unpublished, UCD	Negative				Negative	Interpretation completed							Negative
VNAA0083	Ninh Binh	pangolins	Manis javanica	Sunda pangolin	4/14/2017	Male	VNAA0083.OST	oral swab	10/13/2018	Conventional PCR	Flaviviruses	Moureau et al, NS5 gene	Negative				Negative	Interpretation completed							Negative
VNAA0083	Ninh Binh	pangolins	Manis javanica	Sunda pangolin	4/14/2017	Male	VNAA0083.OST	oral swab	11/24/2018	Conventional PCR	Influenzas	Anthony et al, M gene	Negative				Negative	Interpretation completed							Negative
VNAA0083	Ninh Binh	pangolins	Manis javanica	Sunda pangolin	4/14/2017	Male	VNAA0083.OST	oral swab	12/12/2018	Conventional PCR	Influenzas	Liang unpublished CII, PB1 gene	Negative				Negative	Interpretation completed							Negative
VNAA0083	Ninh Binh	pangolins	Manis javanica	Sunda pangolin	4/14/2017	Male	VNAA0083.OST	oral swab	11/26/2018	Conventional PCR	Paramyxoviruses	Tong et al, PAR	Negative				Negative	Interpretation completed							Negative
VNAA0083	Ninh Binh	pangolins	Manis javanica	Sunda pangolin	4/14/2017	Male	VNAA0083.RST	rectal swab	11/7/2018	Conventional PCR	Coronaviruses	Modified Watanabe et al, RdRp gene	Negative				Negative	Interpretation completed							Negative
VNAA0083	Ninh Binh	pangolins	Manis javanica	Sunda pangolin	4/14/2017	Male	VNAA0083.RST	rectal swab	11/16/2018	Conventional PCR	Coronaviruses	Quan et al, RdRp gene	Negative				Negative	Interpretation completed							Negative
VNAA0083	Ninh Binh	pangolins	Manis javanica	Sunda pangolin	4/14/2017	Male	VNAA0083.RST	rectal swab	12/10/2018	Conventional PCR	Filoviruses	Unpublished, UCD	Negative				Negative	Interpretation completed							Negative
VNAA0083	Ninh Binh	pangolins	Manis javanica	Sunda pangolin	4/14/2017	Male	VNAA0083.RST	rectal swab	10/13/2018	Conventional PCR	Flaviviruses	Moureau et al, NS5 gene	Negative				Negative	Interpretation completed							Negative
VNAA0083	Ninh Binh	pangolins	Manis javanica	Sunda pangolin	4/14/2017	Male	VNAA0083.RST	rectal swab	11/24/2018	Conventional PCR	Influenzas	Anthony et al, M gene	Negative				Negative	Interpretation completed							Negative
VNAA0083	Ninh Binh	pangolins	Manis javanica	Sunda pangolin	4/14/2017	Male	VNAA0083.RST	rectal swab	12/12/2018	Conventional PCR	Influenzas	Liang unpublished CII, PB1 gene	Negative				Negative	Interpretation completed							Negative
VNAA0083	Ninh Binh	pangolins	Manis javanica	Sunda pangolin	4/14/2017	Male	VNAA0083.RST	rectal swab	11/26/2018	Conventional PCR	Paramyxoviruses	Tong et al, PAR	Negative				Negative	Interpretation completed							Negative
VNAA0083	Ninh Binh	pangolins	Manis javanica	Sunda Pangolin	4/14/2017	Male	VNAA0083.RST	rectal swab	8/13/2020	Real time PCR	Sarbeco viruses	Berlin, RdRp gene	Negative				Negative	Interpretation completed							Negative
VNAA0083	Ninh Binh	pangolins	Manis javanica	Sunda Pangolin	4/14/2017	Male	VNAA0083.RST	rectal swab	8/13/2020	Real time PCR	Sarbeco viruses	Berlin, E gene	Negative				Negative	Interpretation completed							Negative
VNAA0083	Ninh Binh	pangolins	Manis javanica	Sunda Pangolin	4/14/2017	Male	VNAA0083.OST	oral swab	8/13/2020	Real time PCR	Sarbeco viruses	Berlin, RdRp gene	Negative				Negative	Interpretation completed							Negative
VNAA0083	Ninh Binh	pangolins	Manis javanica	Sunda Pangolin	4/14/2017	Male	VNAA0083.OST	oral swab	8/13/2020	Real time PCR	Sarbeco viruses	Berlin, E gene	Negative				Negative	Interpretation completed							Negative
VNAA0084	Ninh Binh	pangolins	Manis javanica	Sunda pangolin	4/14/2017	Male	VNAA0084.OST	oral swab	11/7/2018	Conventional PCR	Coronaviruses	Modified Watanabe et al, RdRp gene	Negative				Negative	Interpretation completed							Negative
VNAA0084	Ninh Binh	pangolins	Manis javanica	Sunda pangolin	4/14/2017	Male	VNAA0084.OST	oral swab	11/16/2018	Conventional PCR	Coronaviruses	Quan et al, RdRp gene	Negative				Negative	Interpretation completed							Negative
VNAA0084	Ninh Binh	pangolins	Manis javanica	Sunda pangolin	4/14/2017	Male	VNAA0084.OST	oral swab	12/10/2018	Conventional PCR	Filoviruses	Unpublished, UCD	Negative				Negative	Interpretation completed							Negative
VNAA0084	Ninh Binh	pangolins	Manis javanica	Sunda pangolin	4/14/2017	Male	VNAA0084.OST	oral swab	10/13/2018	Conventional PCR	Flaviviruses	Moureau et al, NS5 gene	Negative				Negative	Interpretation completed							Negative
VNAA0084	Ninh Binh	pangolins	Manis javanica	Sunda pangolin	4/14/2017	Male	VNAA0084.OST	oral swab	11/24/2018	Conventional PCR	Influenzas	Anthony et al, M gene	Negative				Negative	Interpretation completed							Negative
VNAA0084	Ninh Binh	pangolins	Manis javanica	Sunda pangolin	4/14/2017	Male	VNAA0084.OST	oral swab	12/12/2018	Conventional PCR	Influenzas	Liang unpublished CII, PB1 gene	Negative				Negative	Interpretation completed							Negative
VNAA0084	Ninh Binh	pangolins	Manis javanica	Sunda pangolin	4/14/2017	Male	VNAA0084.OST	oral swab	11/26/2018	Conventional PCR	Paramyxoviruses	Tong et al, PAR	Negative				Negative	Interpretation completed							Negative
VNAA0084	Ninh Binh	pangolins	Manis javanica	Sunda pangolin	4/14/2017	Male	VNAA0084.RST	rectal swab	11/7/2018	Conventional PCR	Coronaviruses	Modified Watanabe et al, RdRp gene	Negative				Negative	Interpretation completed							Negative
VNAA0084	Ninh Binh	pangolins	Manis javanica	Sunda pangolin	4/14/2017	Male	VNAA0084.RST	rectal swab	11/16/2018	Conventional PCR	Coronaviruses	Quan et al, RdRp gene	Negative				Negative	Interpretation completed							Negative
VNAA0084	Ninh Binh	pangolins	Manis javanica	Sunda pangolin	4/14/2017	Male	VNAA0084.RST	rectal swab	12/10/2018	Conventional PCR	Filoviruses	Unpublished, UCD	Negative				Negative	Interpretation completed							Negative
VNAA0084	Ninh Binh	pangolins	Manis javanica	Sunda pangolin	4/14/2017	Male	VNAA0084.RST	rectal swab	10/13/2018	Conventional PCR	Flaviviruses	Moureau et al, NS5 gene	Negative				Negative	Interpretation completed							Negative
VNAA0084	Ninh Binh	pangolins	Manis javanica	Sunda pangolin	4/14/2017	Male	VNAA0084.RST	rectal swab	11/24/2018	Conventional PCR	Influenzas	Anthony et al, M gene	Negative				Negative	Interpretation completed							Negative
VNAA0084	Ninh Binh	pangolins	Manis javanica	Sunda pangolin	4/14/2017	Male	VNAA0084.RST	rectal swab	12/12/2018	Conventional PCR	Influenzas	Liang unpublished CII, PB1 gene	Negative				Negative	Interpretation completed							Negative
VNAA0084	Ninh Binh	pangolins	Manis javanica	Sunda pangolin	4/14/2017	Male	VNAA0084.RST	rectal swab	11/26/2018	Conventional PCR	Paramyxoviruses	Tong et al, PAR	Negative				Negative	Interpretation completed							Negative
VNAA0084	Ninh Binh	pangolins	Manis javanica	Sunda Pangolin	4/14/2017	Male	VNAA0084.RST	rectal swab	8/13/2020	Real time PCR	Sarbeco viruses	Berlin, RdRp gene	Negative				Negative	Interpretation completed							Negative
VNAA0084	Ninh Binh	pangolins	Manis javanica	Sunda Pangolin	4/14/2017	Male	VNAA0084.RST	rectal swab	8/13/2020	Real time PCR	Sarbeco viruses	Berlin, E gene	Negative				Negative	Interpretation completed							Negative
VNAA0084	Ninh Binh	pangolins	Manis javanica	Sunda Pangolin	4/14/2017	Male	VNAA0084.OST	oral swab	8/13/2020	Real time PCR	Sarbeco viruses	Berlin, RdRp gene	Negative				Negative	Interpretation completed							Negative
VNAA0084	Ninh Binh	pangolins	Manis javanica	Sunda Pangolin	4/14/2017	Male	VNAA0084.OST	oral swab	8/13/2020	Real time PCR	Sarbeco viruses	Berlin, E gene	Negative				Negative	Interpretation completed							Negative
VNAA0085	Ninh Binh	pangolins	Manis javanica	Sunda pangolin	4/14/2017	Male	VNAA0085.RST	rectal swab	11/7/2018	Conventional PCR	Coronaviruses	Modified Watanabe et al, RdRp gene	Negative				Negative	Interpretation completed							Negative
VNAA0085	Ninh Binh	pangolins	Manis javanica	Sunda pangolin	4/14/2017	Male	VNAA0085.RST	rectal swab	11/16/2018	Conventional PCR	Coronaviruses	Quan et al, RdRp gene	Negative				Negative	Interpretation completed							Negative
VNAA0085	Ninh Binh	pangolins	Manis javanica	Sunda pangolin	4/14/2017	Male	VNAA0085.RST	rectal swab	12/10/2018	Conventional PCR	Filoviruses	Unpublished, UCD	Negative				Negative	Interpretation completed							Negative
VNAA0085	Ninh Binh	pangolins	Manis javanica	Sunda pangolin	4/14/2017	Male	VNAA0085.RST	rectal swab	10/13/2018	Conventional PCR	Flaviviruses	Moureau et al, NS5 gene	Negative				Negative	Interpretation completed							Negative
VNAA0085	Ninh Binh	pangolins	Manis javanica	Sunda pangolin	4/14/2017	Male	VNAA0085.RST	rectal swab	11/24/2018	Conventional PCR	Influenzas	Anthony et al, M gene	Product for Sequencing		Viet Nam National University of Agriculture (VNUA)	10/22/2019	Negative	Interpretation completed							Negative
VNAA0085	Ninh Binh	pangolins	Manis javanica	Sunda pangolin	4/14/2017	Male	VNAA0085.RST	rectal swab	12/12/2018	Conventional PCR	Influenzas	Liang unpublished CII, PB1 gene	Negative				Negative	Interpretation completed							Negative
VNAA0085	Ninh Binh	pangolins	Manis javanica	Sunda pangolin	4/14/2017	Male	VNAA0085.RST	rectal swab	11/26/2018	Conventional PCR	Paramyxoviruses	Tong et al, PAR	Negative				Negative	Interpretation completed							Negative
VNAA0085	Ninh Binh	pangolins	Manis javanica	Sunda Pangolin	4/14/2017	Male	VNAA0085.RST	rectal swab	8/13/2020	Real time PCR	Sarbeco viruses	Berlin, RdRp gene	Negative				Negative	Interpretation completed							Negative
VNAA0085	Ninh Binh	pangolins	Manis javanica	Sunda Pangolin	4/14/2017	Male	VNAA0085.RST	rectal swab	8/13/2020	Real time PCR	Sarbeco viruses	Berlin, E gene	Negative				Negative	Interpretation completed							Negative
VNAA0086	Ninh Binh	pangolins	Manis javanica	Sunda pangolin	4/14/2017	Male	VNAA0086.OST	oral swab	11/7/2018	Conventional PCR	Coronaviruses	Modified Watanabe et al, RdRp gene	Negative				Negative	Interpretation completed							Negative
VNAA0086	Ninh Binh	pangolins	Manis javanica	Sunda pangolin	4/14/2017	Male	VNAA0086.OST	oral swab	11/16/2018	Conventional PCR	Coronaviruses	Quan et al, RdRp gene	Negative				Negative	Interpretation completed							Negative
VNAA0086	Ninh Binh	pangolins	Manis javanica	Sunda pangolin	4/14/2017	Male	VNAA0086.OST	oral swab	12/10/2018	Conventional PCR	Filoviruses	Unpublished, UCD	Negative				Negative	Interpretation completed							Negative
VNAA0086	Ninh Binh	pangolins	Manis javanica	Sunda pangolin	4/14/2017	Male	VNAA0086.OST	oral swab	10/13/2018	Conventional PCR	Flaviviruses	Moureau et al, NS5 gene	Negative				Negative	Interpretation completed							Negative
VNAA0086	Ninh Binh	pangolins	Manis javanica	Sunda pangolin	4/14/2017	Male	VNAA0086.OST	oral swab	11/24/2018	Conventional PCR	Influenzas	Anthony et al, M gene	Negative				Negative	Interpretation completed							Negative
VNAA0086	Ninh Binh	pangolins	Manis javanica	Sunda pangolin	4/14/2017	Male	VNAA0086.OST	oral swab	12/12/2018	Conventional PCR	Influenzas	Liang unpublished CII, PB1 gene	Negative				Negative	Interpretation completed							Negative
VNAA0086	Ninh Binh	pangolins	Manis javanica	Sunda pangolin	4/14/2017	Male	VNAA0086.OST	oral swab	11/26/2018	Conventional PCR	Paramyxoviruses	Tong et al, PAR	Negative				Negative	Interpretation completed							Negative
VNAA0086	Ninh Binh	pangolins	Manis javanica	Sunda pangolin	4/14/2017	Male	VNAA0086.RST	rectal swab	11/7/2018	Conventional PCR	Coronaviruses	Modified Watanabe et al, RdRp gene	Negative				Negative	Interpretation completed							Negative
VNAA0086	Ninh Binh	pangolins	Manis javanica	Sunda pangolin	4/14/2017	Male	VNAA0086.RST	rectal swab	11/16/2018	Conventional PCR	Coronaviruses	Quan et al, RdRp gene	Negative				Negative	Interpretation completed							Negative
VNAA0086	Ninh Binh	pangolins	Manis javanica	Sunda pangolin	4/14/2017	Male	VNAA0086.RST	rectal swab	12/10/2018	Conventional PCR	Filoviruses	Unpublished, UCD	Negative				Negative	Interpretation completed							Negative
VNAA0086	Ninh Binh	pangolins	Manis javanica	Sunda pangolin	4/14/2017	Male	VNAA0086.RST	rectal swab	10/13/2018	Conventional PCR	Flaviviruses	Moureau et al, NS5 gene	Negative				Negative	Interpretation completed							Negative
VNAA0086	Ninh Binh	pangolins	Manis javanica	Sunda pangolin	4/14/2017	Male	VNAA0086.RST	rectal swab	11/24/2018	Conventional PCR	Influenzas	Anthony et al, M gene	Negative				Negative	Interpretation completed							Negative
VNAA0086	Ninh Binh	pangolins	Manis javanica	Sunda pangolin	4/14/2017	Male	VNAA0086.RST	rectal swab	12/12/2018	Conventional PCR	Influenzas	Liang unpublished CII, PB1 gene	Negative				Negative	Interpretation completed							Negative
VNAA0086	Ninh Binh	pangolins	Manis javanica	Sunda pangolin	4/14/2017	Male	VNAA0086.RST	rectal swab	11/26/2018	Conventional PCR	Paramyxoviruses	Tong et al, PAR	Negative				Negative	Interpretation completed							Negative
VNAA0086	Ninh Binh	pangolins	Manis javanica	Sunda Pangolin	4/14/2017	Male	VNAA0086.RST	rectal swab	8/13/2020	Real time PCR	Sarbeco viruses	Berlin, RdRp gene	Negative				Negative	Interpretation completed							Negative
VNAA0086	Ninh Binh	pangolins	Manis javanica	Sunda Pangolin	4/14/2017	Male	VNAA0086.RST	rectal swab	8/13/2020	Real time PCR	Sarbeco viruses	Berlin, E gene	Negative				Negative	Interpretation completed							Negative
VNAA0086	Ninh Binh	pangolins	Manis javanica	Sunda Pangolin	4/14/2017	Male	VNAA0086.OST	oral swab	8/13/2020	Real time PCR	Sarbeco viruses	Berlin, RdRp gene	Negative				Negative	Interpretation completed							Negative
VNAA0086	Ninh Binh	pangolins	Manis javanica	Sunda Pangolin	4/14/2017	Male	VNAA0086.OST	oral swab	8/13/2020	Real time PCR	Sarbeco viruses	Berlin, E gene	Negative				Negative	Interpretation completed							Negative
VNAA0087	Ninh Binh	pangolins	Manis javanica	Sunda Pangolin	4/14/2017	Unknown	VNAA0087.FET	feces	8/13/2020	Real time PCR	Sarbeco viruses	Berlin, RdRp gene	Negative				Negative	Interpretation completed							Negative
VNAA0087	Ninh Binh	pangolins	Manis javanica	Sunda Pangolin	4/14/2017	Unknown	VNAA0087.FET	feces	8/13/2020	Real time PCR	Sarbeco viruses	Berlin, E gene	Negative				Negative	Interpretation completed							Negative
VNAA0087	Ninh Binh	pangolins	Manis javanica	Sunda Pangolin	4/14/2017	Unknown	VNAA0087.FET	feces	7/2/2020	Conventional PCR	Coronaviruses	Watanabe et al, RdRp gene	Negative				Negative	Interpretation completed							Negative
VNAA0087	Ninh Binh	pangolins	Manis javanica	Sunda Pangolin	4/14/2017	Unknown	VNAA0087.FET	feces	6/26/2020	Conventional PCR	Coronaviruses	Quan et al, RdRp gene	Negative				Negative	Interpretation completed							Negative
VNAA0088	Ninh Binh	pangolins	Manis javanica	Sunda Pangolin	4/14/2017	Unknown	VNAA0088.FET	feces	8/13/2020	Real time PCR	Sarbeco viruses	Berlin, RdRp gene	Negative				Negative	Interpretation completed							Negative
VNAA0088	Ninh Binh	pangolins	Manis javanica	Sunda Pangolin	4/14/2017	Unknown	VNAA0088.FET	feces	8/13/2020	Real time PCR	Sarbeco viruses	Berlin, E gene	Negative				Negative	Interpretation completed							Negative
VNAA0088	Ninh Binh	pangolins	Manis javanica	Sunda Pangolin	4/14/2017	Unknown	VNAA0088.FET	feces	7/2/2020	Conventional PCR	Coronaviruses	Watanabe et al, RdRp gene	Negative				Negative	Interpretation completed							Negative
VNAA0088	Ninh Binh	pangolins	Manis javanica	Sunda Pangolin	4/14/2017	Unknown	VNAA0088.FET	feces	6/26/2020	Conventional PCR	Coronaviruses	Quan et al, RdRp gene	Negative				Negative	Interpretation completed							Negative
VNAA0089	Ninh Binh	pangolins	Manis javanica	Sunda Pangolin	4/14/2017	Unknown	VNAA0089.FET	feces	8/13/2020	Real time PCR	Sarbeco viruses	Berlin, RdRp gene	Negative				Negative	Interpretation completed							Negative
VNAA0089	Ninh Binh	pangolins	Manis javanica	Sunda Pangolin	4/14/2017	Unknown	VNAA0089.FET	feces	8/13/2020	Real time PCR	Sarbeco viruses	Berlin, E gene	Negative				Negative	Interpretation completed							Negative
VNAA0089	Ninh Binh	pangolins	Manis javanica	Sunda Pangolin	4/14/2017	Unknown	VNAA0089.FET	feces	7/2/2020	Conventional PCR	Coronaviruses	Watanabe et al, RdRp gene	Negative				Negative	Interpretation completed							Negative
VNAA0089	Ninh Binh	pangolins	Manis javanica	Sunda Pangolin	4/14/2017	Unknown	VNAA0089.FET	feces	6/26/2020	Conventional PCR	Coronaviruses	Quan et al, RdRp gene	Negative				Negative	Interpretation completed							Negative
VNAA0090	Ninh Binh	pangolins	Manis pentadactyla	Chinese pangolin	9/20/2017	Unknown	VNAA0090.OST	oral swab	11/7/2018	Conventional PCR	Coronaviruses	Modified Watanabe et al, RdRp gene	Negative				Negative	Interpretation completed							Negative
VNAA0090	Ninh Binh	pangolins	Manis pentadactyla	Chinese pangolin	9/20/2017	Unknown	VNAA0090.OST	oral swab	11/16/2018	Conventional PCR	Coronaviruses	Quan et al, RdRp gene	Negative				Negative	Interpretation completed							Negative
VNAA0090	Ninh Binh	pangolins	Manis pentadactyla	Chinese pangolin	9/20/2017	Unknown	VNAA0090.OST	oral swab	12/10/2018	Conventional PCR	Filoviruses	Unpublished, UCD	Negative				Negative	Interpretation completed							Negative
VNAA0090	Ninh Binh	pangolins	Manis pentadactyla	Chinese pangolin	9/20/2017	Unknown	VNAA0090.OST	oral swab	10/13/2018	Conventional PCR	Flaviviruses	Moureau et al, NS5 gene	Negative				Negative	Interpretation completed							Negative
VNAA0090	Ninh Binh	pangolins	Manis pentadactyla	Chinese pangolin	9/20/2017	Unknown	VNAA0090.OST	oral swab	11/24/2018	Conventional PCR	Influenzas	Anthony et al, M gene	Negative				Negative	Interpretation completed							Negative
VNAA0090	Ninh Binh	pangolins	Manis pentadactyla	Chinese pangolin	9/20/2017	Unknown	VNAA0090.OST	oral swab	12/12/2018	Conventional PCR	Influenzas	Liang unpublished CII, PB1 gene	Negative				Negative	Interpretation completed							Negative
VNAA0090	Ninh Binh	pangolins	Manis pentadactyla	Chinese pangolin	9/20/2017	Unknown	VNAA0090.OST	oral swab	11/26/2018	Conventional PCR	Paramyxoviruses	Tong et al, PAR	Negative				Negative	Interpretation completed							Negative
VNAA0090	Ninh Binh	pangolins	Manis pentadactyla	Chinese pangolin	9/20/2017	Unknown	VNAA0090.RST	rectal swab	11/7/2018	Conventional PCR	Coronaviruses	Modified Watanabe et al, RdRp gene	Negative				Negative	Interpretation completed							Negative
VNAA0090	Ninh Binh	pangolins	Manis pentadactyla	Chinese pangolin	9/20/2017	Unknown	VNAA0090.RST	rectal swab	11/16/2018	Conventional PCR	Coronaviruses	Quan et al, RdRp gene	Negative				Negative	Interpretation completed							Negative
VNAA0090	Ninh Binh	pangolins	Manis pentadactyla	Chinese pangolin	9/20/2017	Unknown	VNAA0090.RST	rectal swab	12/10/2018	Conventional PCR	Filoviruses	Unpublished, UCD	Negative				Negative	Interpretation completed							Negative
VNAA0090	Ninh Binh	pangolins	Manis pentadactyla	Chinese pangolin	9/20/2017	Unknown	VNAA0090.RST	rectal swab	10/13/2018	Conventional PCR	Flaviviruses	Moureau et al, NS5 gene	Negative				Negative	Interpretation completed							Negative
VNAA0090	Ninh Binh	pangolins	Manis pentadactyla	Chinese pangolin	9/20/2017	Unknown	VNAA0090.RST	rectal swab	11/24/2018	Conventional PCR	Influenzas	Anthony et al, M gene	Negative				Negative	Interpretation completed							Negative
VNAA0090	Ninh Binh	pangolins	Manis pentadactyla	Chinese pangolin	9/20/2017	Unknown	VNAA0090.RST	rectal swab	12/12/2018	Conventional PCR	Influenzas	Liang unpublished CII, PB1 gene	Negative				Negative	Interpretation completed							Negative
VNAA0090	Ninh Binh	pangolins	Manis pentadactyla	Chinese pangolin	9/20/2017	Unknown	VNAA0090.RST	rectal swab	11/26/2018	Conventional PCR	Paramyxoviruses	Tong et al, PAR	Negative				Negative	Interpretation completed							Negative
VNAA0090	Ninh Binh	pangolins	Manis pentadactyla	Chinese Pangolin	9/20/2017	Unknown	VNAA0090.RST	rectal swab	8/13/2020	Real time PCR	Sarbeco viruses	Berlin, RdRp gene	Negative				Negative	Interpretation completed							Negative
VNAA0090	Ninh Binh	pangolins	Manis pentadactyla	Chinese Pangolin	9/20/2017	Unknown	VNAA0090.RST	rectal swab	8/13/2020	Real time PCR	Sarbeco viruses	Berlin, E gene	Negative				Negative	Interpretation completed							Negative
VNAA0090	Ninh Binh	pangolins	Manis pentadactyla	Chinese Pangolin	9/20/2017	Unknown	VNAA0090.OST	oral swab	8/13/2020	Real time PCR	Sarbeco viruses	Berlin, RdRp gene	Negative				Negative	Interpretation completed							Negative
VNAA0090	Ninh Binh	pangolins	Manis pentadactyla	Chinese Pangolin	9/20/2017	Unknown	VNAA0090.OST	oral swab	8/13/2020	Real time PCR	Sarbeco viruses	Berlin, E gene	Negative				Negative	Interpretation completed							Negative
VNAA0091	Ninh Binh	pangolins	Manis javanica	Sunda pangolin	9/20/2017	Unknown	VNAA0091.OST	oral swab	11/7/2018	Conventional PCR	Coronaviruses	Modified Watanabe et al, RdRp gene	Negative				Negative	Interpretation completed							Negative
VNAA0091	Ninh Binh	pangolins	Manis javanica	Sunda pangolin	9/20/2017	Unknown	VNAA0091.OST	oral swab	11/16/2018	Conventional PCR	Coronaviruses	Quan et al, RdRp gene	Negative				Negative	Interpretation completed							Negative
VNAA0091	Ninh Binh	pangolins	Manis javanica	Sunda pangolin	9/20/2017	Unknown	VNAA0091.OST	oral swab	12/10/2018	Conventional PCR	Filoviruses	Unpublished, UCD	Negative				Negative	Interpretation completed							Negative
VNAA0091	Ninh Binh	pangolins	Manis javanica	Sunda pangolin	9/20/2017	Unknown	VNAA0091.OST	oral swab	10/13/2018	Conventional PCR	Flaviviruses	Moureau et al, NS5 gene	Negative				Negative	Interpretation completed							Negative
VNAA0091	Ninh Binh	pangolins	Manis javanica	Sunda pangolin	9/20/2017	Unknown	VNAA0091.OST	oral swab	11/24/2018	Conventional PCR	Influenzas	Anthony et al, M gene	Negative				Negative	Interpretation completed							Negative
VNAA0091	Ninh Binh	pangolins	Manis javanica	Sunda pangolin	9/20/2017	Unknown	VNAA0091.OST	oral swab	12/12/2018	Conventional PCR	Influenzas	Liang unpublished CII, PB1 gene	Negative				Negative	Interpretation completed							Negative
VNAA0091	Ninh Binh	pangolins	Manis javanica	Sunda pangolin	9/20/2017	Unknown	VNAA0091.OST	oral swab	11/26/2018	Conventional PCR	Paramyxoviruses	Tong et al, PAR	Negative				Negative	Interpretation completed							Negative
VNAA0091	Ninh Binh	pangolins	Manis javanica	Sunda pangolin	9/20/2017	Unknown	VNAA0091.RST	rectal swab	11/7/2018	Conventional PCR	Coronaviruses	Modified Watanabe et al, RdRp gene	Negative				Negative	Interpretation completed							Negative
VNAA0091	Ninh Binh	pangolins	Manis javanica	Sunda pangolin	9/20/2017	Unknown	VNAA0091.RST	rectal swab	11/16/2018	Conventional PCR	Coronaviruses	Quan et al, RdRp gene	Negative				Negative	Interpretation completed							Negative
VNAA0091	Ninh Binh	pangolins	Manis javanica	Sunda pangolin	9/20/2017	Unknown	VNAA0091.RST	rectal swab	12/10/2018	Conventional PCR	Filoviruses	Unpublished, UCD	Negative				Negative	Interpretation completed							Negative
VNAA0091	Ninh Binh	pangolins	Manis javanica	Sunda pangolin	9/20/2017	Unknown	VNAA0091.RST	rectal swab	10/13/2018	Conventional PCR	Flaviviruses	Moureau et al, NS5 gene	Negative				Negative	Interpretation completed							Negative
VNAA0091	Ninh Binh	pangolins	Manis javanica	Sunda pangolin	9/20/2017	Unknown	VNAA0091.RST	rectal swab	11/24/2018	Conventional PCR	Influenzas	Anthony et al, M gene	Negative				Negative	Interpretation completed							Negative
VNAA0091	Ninh Binh	pangolins	Manis javanica	Sunda pangolin	9/20/2017	Unknown	VNAA0091.RST	rectal swab	12/12/2018	Conventional PCR	Influenzas	Liang unpublished CII, PB1 gene	Negative				Negative	Interpretation completed							Negative
VNAA0091	Ninh Binh	pangolins	Manis javanica	Sunda pangolin	9/20/2017	Unknown	VNAA0091.RST	rectal swab	11/26/2018	Conventional PCR	Paramyxoviruses	Tong et al, PAR	Negative				Negative	Interpretation completed							Negative
VNAA0091	Ninh Binh	pangolins	Manis javanica	Sunda Pangolin	9/20/2017	Unknown	VNAA0091.RST	rectal swab	8/13/2020	Real time PCR	Sarbeco viruses	Berlin, RdRp gene	Negative				Negative	Interpretation completed							Negative
VNAA0091	Ninh Binh	pangolins	Manis javanica	Sunda Pangolin	9/20/2017	Unknown	VNAA0091.RST	rectal swab	8/13/2020	Real time PCR	Sarbeco viruses	Berlin, E gene	Negative				Negative	Interpretation completed							Negative
VNAA0091	Ninh Binh	pangolins	Manis javanica	Sunda Pangolin	9/20/2017	Unknown	VNAA0091.OST	oral swab	8/13/2020	Real time PCR	Sarbeco viruses	Berlin, RdRp gene	Negative				Negative	Interpretation completed							Negative
VNAA0091	Ninh Binh	pangolins	Manis javanica	Sunda Pangolin	9/20/2017	Unknown	VNAA0091.OST	oral swab	8/13/2020	Real time PCR	Sarbeco viruses	Berlin, E gene	Negative				Negative	Interpretation completed							Negative
VNAA0092	Ninh Binh	pangolins	Manis javanica	Sunda pangolin	9/20/2017	Unknown	VNAA0092.OST	oral swab	11/7/2018	Conventional PCR	Coronaviruses	Modified Watanabe et al, RdRp gene	Negative				Negative	Interpretation completed							Negative
VNAA0092	Ninh Binh	pangolins	Manis javanica	Sunda pangolin	9/20/2017	Unknown	VNAA0092.OST	oral swab	11/16/2018	Conventional PCR	Coronaviruses	Quan et al, RdRp gene	Negative				Negative	Interpretation completed							Negative
VNAA0092	Ninh Binh	pangolins	Manis javanica	Sunda pangolin	9/20/2017	Unknown	VNAA0092.OST	oral swab	12/10/2018	Conventional PCR	Filoviruses	Unpublished, UCD	Negative				Negative	Interpretation completed							Negative
VNAA0092	Ninh Binh	pangolins	Manis javanica	Sunda pangolin	9/20/2017	Unknown	VNAA0092.OST	oral swab	10/13/2018	Conventional PCR	Flaviviruses	Moureau et al, NS5 gene	Negative				Negative	Interpretation completed							Negative
VNAA0092	Ninh Binh	pangolins	Manis javanica	Sunda pangolin	9/20/2017	Unknown	VNAA0092.OST	oral swab	11/24/2018	Conventional PCR	Influenzas	Anthony et al, M gene	Negative				Negative	Interpretation completed							Negative
VNAA0092	Ninh Binh	pangolins	Manis javanica	Sunda pangolin	9/20/2017	Unknown	VNAA0092.OST	oral swab	12/12/2018	Conventional PCR	Influenzas	Liang unpublished CII, PB1 gene	Negative				Negative	Interpretation completed							Negative
VNAA0092	Ninh Binh	pangolins	Manis javanica	Sunda pangolin	9/20/2017	Unknown	VNAA0092.OST	oral swab	11/26/2018	Conventional PCR	Paramyxoviruses	Tong et al, PAR	Negative				Negative	Interpretation completed							Negative
VNAA0092	Ninh Binh	pangolins	Manis javanica	Sunda pangolin	9/20/2017	Unknown	VNAA0092.RST	rectal swab	11/7/2018	Conventional PCR	Coronaviruses	Modified Watanabe et al, RdRp gene	Negative				Negative	Interpretation completed							Negative
VNAA0092	Ninh Binh	pangolins	Manis javanica	Sunda pangolin	9/20/2017	Unknown	VNAA0092.RST	rectal swab	11/16/2018	Conventional PCR	Coronaviruses	Quan et al, RdRp gene	Negative				Negative	Interpretation completed							Negative
VNAA0092	Ninh Binh	pangolins	Manis javanica	Sunda pangolin	9/20/2017	Unknown	VNAA0092.RST	rectal swab	12/10/2018	Conventional PCR	Filoviruses	Unpublished, UCD	Negative				Negative	Interpretation completed							Negative
VNAA0092	Ninh Binh	pangolins	Manis javanica	Sunda pangolin	9/20/2017	Unknown	VNAA0092.RST	rectal swab	10/13/2018	Conventional PCR	Flaviviruses	Moureau et al, NS5 gene	Negative				Negative	Interpretation completed							Negative
VNAA0092	Ninh Binh	pangolins	Manis javanica	Sunda pangolin	9/20/2017	Unknown	VNAA0092.RST	rectal swab	11/24/2018	Conventional PCR	Influenzas	Anthony et al, M gene	Negative				Negative	Interpretation completed							Negative
VNAA0092	Ninh Binh	pangolins	Manis javanica	Sunda pangolin	9/20/2017	Unknown	VNAA0092.RST	rectal swab	12/12/2018	Conventional PCR	Influenzas	Liang unpublished CII, PB1 gene	Negative				Negative	Interpretation completed							Negative
VNAA0092	Ninh Binh	pangolins	Manis javanica	Sunda pangolin	9/20/2017	Unknown	VNAA0092.RST	rectal swab	11/26/2018	Conventional PCR	Paramyxoviruses	Tong et al, PAR	Negative				Negative	Interpretation completed							Negative
VNAA0092	Ninh Binh	pangolins	Manis javanica	Sunda Pangolin	9/20/2017	Unknown	VNAA0092.RST	rectal swab	8/13/2020	Real time PCR	Sarbeco viruses	Berlin, RdRp gene	Negative				Negative	Interpretation completed							Negative
VNAA0092	Ninh Binh	pangolins	Manis javanica	Sunda Pangolin	9/20/2017	Unknown	VNAA0092.RST	rectal swab	8/13/2020	Real time PCR	Sarbeco viruses	Berlin, E gene	Negative				Negative	Interpretation completed							Negative
VNAA0092	Ninh Binh	pangolins	Manis javanica	Sunda Pangolin	9/20/2017	Unknown	VNAA0092.OST	oral swab	8/13/2020	Real time PCR	Sarbeco viruses	Berlin, RdRp gene	Negative				Negative	Interpretation completed							Negative
VNAA0092	Ninh Binh	pangolins	Manis javanica	Sunda Pangolin	9/20/2017	Unknown	VNAA0092.OST	oral swab	8/13/2020	Real time PCR	Sarbeco viruses	Berlin, E gene	Negative				Negative	Interpretation completed							Negative
VNAA0093	Ninh Binh	pangolins	Manis javanica	Sunda pangolin	9/20/2017	Unknown	VNAA0093.OST	oral swab	11/7/2018	Conventional PCR	Coronaviruses	Modified Watanabe et al, RdRp gene	Negative				Negative	Interpretation completed							Negative
VNAA0093	Ninh Binh	pangolins	Manis javanica	Sunda pangolin	9/20/2017	Unknown	VNAA0093.OST	oral swab	11/16/2018	Conventional PCR	Coronaviruses	Quan et al, RdRp gene	Negative				Negative	Interpretation completed							Negative
VNAA0093	Ninh Binh	pangolins	Manis javanica	Sunda pangolin	9/20/2017	Unknown	VNAA0093.OST	oral swab	12/10/2018	Conventional PCR	Filoviruses	Unpublished, UCD	Negative				Negative	Interpretation completed							Negative
VNAA0093	Ninh Binh	pangolins	Manis javanica	Sunda pangolin	9/20/2017	Unknown	VNAA0093.OST	oral swab	10/13/2018	Conventional PCR	Flaviviruses	Moureau et al, NS5 gene	Negative				Negative	Interpretation completed							Negative
VNAA0093	Ninh Binh	pangolins	Manis javanica	Sunda pangolin	9/20/2017	Unknown	VNAA0093.OST	oral swab	11/24/2018	Conventional PCR	Influenzas	Anthony et al, M gene	Negative				Negative	Interpretation completed							Negative
VNAA0093	Ninh Binh	pangolins	Manis javanica	Sunda pangolin	9/20/2017	Unknown	VNAA0093.OST	oral swab	12/12/2018	Conventional PCR	Influenzas	Liang unpublished CII, PB1 gene	Negative				Negative	Interpretation completed							Negative
VNAA0093	Ninh Binh	pangolins	Manis javanica	Sunda pangolin	9/20/2017	Unknown	VNAA0093.OST	oral swab	11/26/2018	Conventional PCR	Paramyxoviruses	Tong et al, PAR	Negative				Negative	Interpretation completed							Negative
VNAA0093	Ninh Binh	pangolins	Manis javanica	Sunda pangolin	9/20/2017	Unknown	VNAA0093.RST	rectal swab	11/7/2018	Conventional PCR	Coronaviruses	Modified Watanabe et al, RdRp gene	Negative				Negative	Interpretation completed							Negative
VNAA0093	Ninh Binh	pangolins	Manis javanica	Sunda pangolin	9/20/2017	Unknown	VNAA0093.RST	rectal swab	11/16/2018	Conventional PCR	Coronaviruses	Quan et al, RdRp gene	Negative				Negative	Interpretation completed							Negative
VNAA0093	Ninh Binh	pangolins	Manis javanica	Sunda pangolin	9/20/2017	Unknown	VNAA0093.RST	rectal swab	12/10/2018	Conventional PCR	Filoviruses	Unpublished, UCD	Negative				Negative	Interpretation completed							Negative
VNAA0093	Ninh Binh	pangolins	Manis javanica	Sunda pangolin	9/20/2017	Unknown	VNAA0093.RST	rectal swab	10/13/2018	Conventional PCR	Flaviviruses	Moureau et al, NS5 gene	Negative				Negative	Interpretation completed							Negative
VNAA0093	Ninh Binh	pangolins	Manis javanica	Sunda pangolin	9/20/2017	Unknown	VNAA0093.RST	rectal swab	11/24/2018	Conventional PCR	Influenzas	Anthony et al, M gene	Negative				Negative	Interpretation completed							Negative
VNAA0093	Ninh Binh	pangolins	Manis javanica	Sunda pangolin	9/20/2017	Unknown	VNAA0093.RST	rectal swab	12/12/2018	Conventional PCR	Influenzas	Liang unpublished CII, PB1 gene	Negative				Negative	Interpretation completed							Negative
VNAA0093	Ninh Binh	pangolins	Manis javanica	Sunda pangolin	9/20/2017	Unknown	VNAA0093.RST	rectal swab	11/26/2018	Conventional PCR	Paramyxoviruses	Tong et al, PAR	Negative				Negative	Interpretation completed							Negative
VNAA0093	Ninh Binh	pangolins	Manis javanica	Sunda Pangolin	9/20/2017	Unknown	VNAA0093.RST	rectal swab	8/13/2020	Real time PCR	Sarbeco viruses	Berlin, RdRp gene	Negative				Negative	Interpretation completed							Negative
VNAA0093	Ninh Binh	pangolins	Manis javanica	Sunda Pangolin	9/20/2017	Unknown	VNAA0093.RST	rectal swab	8/13/2020	Real time PCR	Sarbeco viruses	Berlin, E gene	Negative				Negative	Interpretation completed							Negative
VNAA0093	Ninh Binh	pangolins	Manis javanica	Sunda Pangolin	9/20/2017	Unknown	VNAA0093.OST	oral swab	8/13/2020	Real time PCR	Sarbeco viruses	Berlin, RdRp gene	Negative				Negative	Interpretation completed							Negative
VNAA0093	Ninh Binh	pangolins	Manis javanica	Sunda Pangolin	9/20/2017	Unknown	VNAA0093.OST	oral swab	8/13/2020	Real time PCR	Sarbeco viruses	Berlin, E gene	Negative				Negative	Interpretation completed							Negative
VNAA0094	Ninh Binh	pangolins	Manis javanica	Sunda pangolin	12/14/2017	Male	VNAA0094.OST	oral swab	11/7/2018	Conventional PCR	Coronaviruses	Modified Watanabe et al, RdRp gene	Negative				Negative	Interpretation completed							Negative
VNAA0094	Ninh Binh	pangolins	Manis javanica	Sunda pangolin	12/14/2017	Male	VNAA0094.OST	oral swab	11/16/2018	Conventional PCR	Coronaviruses	Quan et al, RdRp gene	Negative				Negative	Interpretation completed							Negative
VNAA0094	Ninh Binh	pangolins	Manis javanica	Sunda pangolin	12/14/2017	Male	VNAA0094.OST	oral swab	12/10/2018	Conventional PCR	Filoviruses	Unpublished, UCD	Negative				Negative	Interpretation completed							Negative
VNAA0094	Ninh Binh	pangolins	Manis javanica	Sunda pangolin	12/14/2017	Male	VNAA0094.OST	oral swab	10/13/2018	Conventional PCR	Flaviviruses	Moureau et al, NS5 gene	Negative				Negative	Interpretation completed							Negative
VNAA0094	Ninh Binh	pangolins	Manis javanica	Sunda pangolin	12/14/2017	Male	VNAA0094.OST	oral swab	11/24/2018	Conventional PCR	Influenzas	Anthony et al, M gene	Negative				Negative	Interpretation completed							Negative
VNAA0094	Ninh Binh	pangolins	Manis javanica	Sunda pangolin	12/14/2017	Male	VNAA0094.OST	oral swab	12/12/2018	Conventional PCR	Influenzas	Liang unpublished CII, PB1 gene	Negative				Negative	Interpretation completed							Negative
VNAA0094	Ninh Binh	pangolins	Manis javanica	Sunda pangolin	12/14/2017	Male	VNAA0094.OST	oral swab	11/26/2018	Conventional PCR	Paramyxoviruses	Tong et al, PAR	Negative				Negative	Interpretation completed							Negative
VNAA0094	Ninh Binh	pangolins	Manis javanica	Sunda pangolin	12/14/2017	Male	VNAA0094.RST	rectal swab	11/7/2018	Conventional PCR	Coronaviruses	Modified Watanabe et al, RdRp gene	Negative				Negative	Interpretation completed							Negative
VNAA0094	Ninh Binh	pangolins	Manis javanica	Sunda pangolin	12/14/2017	Male	VNAA0094.RST	rectal swab	11/16/2018	Conventional PCR	Coronaviruses	Quan et al, RdRp gene	Negative				Negative	Interpretation completed							Negative
VNAA0094	Ninh Binh	pangolins	Manis javanica	Sunda pangolin	12/14/2017	Male	VNAA0094.RST	rectal swab	12/10/2018	Conventional PCR	Filoviruses	Unpublished, UCD	Negative				Negative	Interpretation completed							Negative
VNAA0094	Ninh Binh	pangolins	Manis javanica	Sunda pangolin	12/14/2017	Male	VNAA0094.RST	rectal swab	10/13/2018	Conventional PCR	Flaviviruses	Moureau et al, NS5 gene	Negative				Negative	Interpretation completed							Negative
VNAA0094	Ninh Binh	pangolins	Manis javanica	Sunda pangolin	12/14/2017	Male	VNAA0094.RST	rectal swab	11/24/2018	Conventional PCR	Influenzas	Anthony et al, M gene	Negative				Negative	Interpretation completed							Negative
VNAA0094	Ninh Binh	pangolins	Manis javanica	Sunda pangolin	12/14/2017	Male	VNAA0094.RST	rectal swab	12/12/2018	Conventional PCR	Influenzas	Liang unpublished CII, PB1 gene	Negative				Negative	Interpretation completed							Negative
VNAA0094	Ninh Binh	pangolins	Manis javanica	Sunda pangolin	12/14/2017	Male	VNAA0094.RST	rectal swab	11/26/2018	Conventional PCR	Paramyxoviruses	Tong et al, PAR	Negative				Negative	Interpretation completed							Negative
VNAA0094	Ninh Binh	pangolins	Manis javanica	Sunda Pangolin	12/14/2017	Male	VNAA0094.RST	rectal swab	8/13/2020	Real time PCR	Sarbeco viruses	Berlin, RdRp gene	Negative				Negative	Interpretation completed							Negative
VNAA0094	Ninh Binh	pangolins	Manis javanica	Sunda Pangolin	12/14/2017	Male	VNAA0094.RST	rectal swab	8/13/2020	Real time PCR	Sarbeco viruses	Berlin, E gene	Negative				Negative	Interpretation completed							Negative
VNAA0094	Ninh Binh	pangolins	Manis javanica	Sunda Pangolin	12/14/2017	Male	VNAA0094.OST	oral swab	8/13/2020	Real time PCR	Sarbeco viruses	Berlin, RdRp gene	Negative				Negative	Interpretation completed							Negative
VNAA0094	Ninh Binh	pangolins	Manis javanica	Sunda Pangolin	12/14/2017	Male	VNAA0094.OST	oral swab	8/13/2020	Real time PCR	Sarbeco viruses	Berlin, E gene	Negative				Negative	Interpretation completed							Negative
VNAA0095	Ninh Binh	pangolins	Manis javanica	Sunda pangolin	12/14/2017	Male	VNAA0095.OST	oral swab	11/7/2018	Conventional PCR	Coronaviruses	Modified Watanabe et al, RdRp gene	Negative				Negative	Interpretation completed							Negative
VNAA0095	Ninh Binh	pangolins	Manis javanica	Sunda pangolin	12/14/2017	Male	VNAA0095.OST	oral swab	11/16/2018	Conventional PCR	Coronaviruses	Quan et al, RdRp gene	Negative				Negative	Interpretation completed							Negative
VNAA0095	Ninh Binh	pangolins	Manis javanica	Sunda pangolin	12/14/2017	Male	VNAA0095.OST	oral swab	12/10/2018	Conventional PCR	Filoviruses	Unpublished, UCD	Negative				Negative	Interpretation completed							Negative
VNAA0095	Ninh Binh	pangolins	Manis javanica	Sunda pangolin	12/14/2017	Male	VNAA0095.OST	oral swab	10/13/2018	Conventional PCR	Flaviviruses	Moureau et al, NS5 gene	Negative				Negative	Interpretation completed							Negative
VNAA0095	Ninh Binh	pangolins	Manis javanica	Sunda pangolin	12/14/2017	Male	VNAA0095.OST	oral swab	11/24/2018	Conventional PCR	Influenzas	Anthony et al, M gene	Negative				Negative	Interpretation completed							Negative
VNAA0095	Ninh Binh	pangolins	Manis javanica	Sunda pangolin	12/14/2017	Male	VNAA0095.OST	oral swab	12/12/2018	Conventional PCR	Influenzas	Liang unpublished CII, PB1 gene	Negative				Negative	Interpretation completed							Negative
VNAA0095	Ninh Binh	pangolins	Manis javanica	Sunda pangolin	12/14/2017	Male	VNAA0095.OST	oral swab	11/26/2018	Conventional PCR	Paramyxoviruses	Tong et al, PAR	Negative				Negative	Interpretation completed							Negative
VNAA0095	Ninh Binh	pangolins	Manis javanica	Sunda pangolin	12/14/2017	Male	VNAA0095.RST	rectal swab	11/7/2019	Conventional PCR	Coronaviruses	Modified Watanabe et al, RdRp gene	Negative				Negative	Interpretation completed							Negative
VNAA0095	Ninh Binh	pangolins	Manis javanica	Sunda pangolin	12/14/2017	Male	VNAA0095.RST	rectal swab	11/13/2018	Conventional PCR	Coronaviruses	Quan et al, RdRp gene	Negative				Negative	Interpretation completed							Negative
VNAA0095	Ninh Binh	pangolins	Manis javanica	Sunda pangolin	12/14/2017	Male	VNAA0095.RST	rectal swab	12/10/2018	Conventional PCR	Filoviruses	Unpublished, UCD	Negative				Negative	Interpretation completed							Negative
VNAA0095	Ninh Binh	pangolins	Manis javanica	Sunda pangolin	12/14/2017	Male	VNAA0095.RST	rectal swab	10/13/2018	Conventional PCR	Flaviviruses	Moureau et al, NS5 gene	Negative				Negative	Interpretation completed							Negative
VNAA0095	Ninh Binh	pangolins	Manis javanica	Sunda pangolin	12/14/2017	Male	VNAA0095.RST	rectal swab	11/24/2018	Conventional PCR	Influenzas	Anthony et al, M gene	Negative				Negative	Interpretation completed							Negative
VNAA0095	Ninh Binh	pangolins	Manis javanica	Sunda pangolin	12/14/2017	Male	VNAA0095.RST	rectal swab	12/13/2018	Conventional PCR	Influenzas	Liang unpublished CII, PB1 gene	Negative				Negative	Interpretation completed							Negative
VNAA0095	Ninh Binh	pangolins	Manis javanica	Sunda pangolin	12/14/2017	Male	VNAA0095.RST	rectal swab	11/30/2018	Conventional PCR	Paramyxoviruses	Tong et al, PAR	Negative				Negative	Interpretation completed							Negative
VNAA0095	Ninh Binh	pangolins	Manis javanica	Sunda Pangolin	12/14/2017	Male	VNAA0095.RST	rectal swab	8/13/2020	Real time PCR	Sarbeco viruses	Berlin, RdRp gene	Negative				Negative	Interpretation completed							Negative
VNAA0095	Ninh Binh	pangolins	Manis javanica	Sunda Pangolin	12/14/2017	Male	VNAA0095.RST	rectal swab	8/13/2020	Real time PCR	Sarbeco viruses	Berlin, E gene	Negative				Negative	Interpretation completed							Negative
VNAA0095	Ninh Binh	pangolins	Manis javanica	Sunda Pangolin	12/14/2017	Male	VNAA0095.OST	oral swab	8/13/2020	Real time PCR	Sarbeco viruses	Berlin, RdRp gene	Negative				Negative	Interpretation completed							Negative
VNAA0095	Ninh Binh	pangolins	Manis javanica	Sunda Pangolin	12/14/2017	Male	VNAA0095.OST	oral swab	8/13/2020	Real time PCR	Sarbeco viruses	Berlin, E gene	Negative				Negative	Interpretation completed							Negative
VNAA0096	Ninh Binh	pangolins	Manis javanica	Sunda pangolin	12/14/2017	Unknown	VNAA0096.OST	oral swab	11/7/2018	Conventional PCR	Coronaviruses	Modified Watanabe et al, RdRp gene	Negative				Negative	Interpretation completed							Negative
VNAA0096	Ninh Binh	pangolins	Manis javanica	Sunda pangolin	12/14/2017	Unknown	VNAA0096.OST	oral swab	11/16/2018	Conventional PCR	Coronaviruses	Quan et al, RdRp gene	Negative				Negative	Interpretation completed							Negative
VNAA0096	Ninh Binh	pangolins	Manis javanica	Sunda pangolin	12/14/2017	Unknown	VNAA0096.OST	oral swab	12/10/2018	Conventional PCR	Filoviruses	Unpublished, UCD	Negative				Negative	Interpretation completed							Negative
VNAA0096	Ninh Binh	pangolins	Manis javanica	Sunda pangolin	12/14/2017	Unknown	VNAA0096.OST	oral swab	10/13/2018	Conventional PCR	Flaviviruses	Moureau et al, NS5 gene	Negative				Negative	Interpretation completed							Negative
VNAA0096	Ninh Binh	pangolins	Manis javanica	Sunda pangolin	12/14/2017	Unknown	VNAA0096.OST	oral swab	11/24/2018	Conventional PCR	Influenzas	Anthony et al, M gene	Negative				Negative	Interpretation completed							Negative
VNAA0096	Ninh Binh	pangolins	Manis javanica	Sunda pangolin	12/14/2017	Unknown	VNAA0096.OST	oral swab	12/12/2018	Conventional PCR	Influenzas	Liang unpublished CII, PB1 gene	Negative				Negative	Interpretation completed							Negative
VNAA0096	Ninh Binh	pangolins	Manis javanica	Sunda pangolin	12/14/2017	Unknown	VNAA0096.OST	oral swab	11/26/2018	Conventional PCR	Paramyxoviruses	Tong et al, PAR	Negative				Negative	Interpretation completed							Negative
VNAA0096	Ninh Binh	pangolins	Manis javanica	Sunda pangolin	12/14/2017	Unknown	VNAA0096.RST	rectal swab	11/7/2018	Conventional PCR	Coronaviruses	Modified Watanabe et al, RdRp gene	Negative				Negative	Interpretation completed							Negative
VNAA0096	Ninh Binh	pangolins	Manis javanica	Sunda pangolin	12/14/2017	Unknown	VNAA0096.RST	rectal swab	11/16/2018	Conventional PCR	Coronaviruses	Quan et al, RdRp gene	Negative				Negative	Interpretation completed							Negative
VNAA0096	Ninh Binh	pangolins	Manis javanica	Sunda pangolin	12/14/2017	Unknown	VNAA0096.RST	rectal swab	12/10/2018	Conventional PCR	Filoviruses	Unpublished, UCD	Negative				Negative	Interpretation completed							Negative
VNAA0096	Ninh Binh	pangolins	Manis javanica	Sunda pangolin	12/14/2017	Unknown	VNAA0096.RST	rectal swab	10/13/2018	Conventional PCR	Flaviviruses	Moureau et al, NS5 gene	Negative				Negative	Interpretation completed							Negative
VNAA0096	Ninh Binh	pangolins	Manis javanica	Sunda pangolin	12/14/2017	Unknown	VNAA0096.RST	rectal swab	11/24/2018	Conventional PCR	Influenzas	Anthony et al, M gene	Negative				Negative	Interpretation completed							Negative
VNAA0096	Ninh Binh	pangolins	Manis javanica	Sunda pangolin	12/14/2017	Unknown	VNAA0096.RST	rectal swab	12/12/2018	Conventional PCR	Influenzas	Liang unpublished CII, PB1 gene	Negative				Negative	Interpretation completed							Negative
VNAA0096	Ninh Binh	pangolins	Manis javanica	Sunda pangolin	12/14/2017	Unknown	VNAA0096.RST	rectal swab	11/26/2018	Conventional PCR	Paramyxoviruses	Tong et al, PAR	Negative				Negative	Interpretation completed							Negative
VNAA0096	Ninh Binh	pangolins	Manis javanica	Sunda Pangolin	12/14/2017	Unknown	VNAA0096.RST	rectal swab	8/13/2020	Real time PCR	Sarbeco viruses	Berlin, RdRp gene	Negative				Negative	Interpretation completed							Negative
VNAA0096	Ninh Binh	pangolins	Manis javanica	Sunda Pangolin	12/14/2017	Unknown	VNAA0096.RST	rectal swab	8/13/2020	Real time PCR	Sarbeco viruses	Berlin, E gene	Negative				Negative	Interpretation completed							Negative
VNAA0096	Ninh Binh	pangolins	Manis javanica	Sunda Pangolin	12/14/2017	Unknown	VNAA0096.OST	oral swab	8/13/2020	Real time PCR	Sarbeco viruses	Berlin, RdRp gene	Negative				Negative	Interpretation completed							Negative
VNAA0096	Ninh Binh	pangolins	Manis javanica	Sunda Pangolin	12/14/2017	Unknown	VNAA0096.OST	oral swab	8/13/2020	Real time PCR	Sarbeco viruses	Berlin, E gene	Negative				Negative	Interpretation completed							Negative
VNAA0097	Ninh Binh	pangolins	Manis javanica	Sunda pangolin	12/14/2017	Male	VNAA0097.OST	oral swab	11/7/2018	Conventional PCR	Coronaviruses	Modified Watanabe et al, RdRp gene	Negative				Negative	Interpretation completed							Negative
VNAA0097	Ninh Binh	pangolins	Manis javanica	Sunda pangolin	12/14/2017	Male	VNAA0097.OST	oral swab	11/16/2018	Conventional PCR	Coronaviruses	Quan et al, RdRp gene	Negative				Negative	Interpretation completed							Negative
VNAA0097	Ninh Binh	pangolins	Manis javanica	Sunda pangolin	12/14/2017	Male	VNAA0097.OST	oral swab	12/10/2018	Conventional PCR	Filoviruses	Unpublished, UCD	Negative				Negative	Interpretation completed							Negative
VNAA0097	Ninh Binh	pangolins	Manis javanica	Sunda pangolin	12/14/2017	Male	VNAA0097.OST	oral swab	10/13/2018	Conventional PCR	Flaviviruses	Moureau et al, NS5 gene	Negative				Negative	Interpretation completed							Negative
VNAA0097	Ninh Binh	pangolins	Manis javanica	Sunda pangolin	12/14/2017	Male	VNAA0097.OST	oral swab	11/24/2018	Conventional PCR	Influenzas	Anthony et al, M gene	Negative				Negative	Interpretation completed							Negative
VNAA0097	Ninh Binh	pangolins	Manis javanica	Sunda pangolin	12/14/2017	Male	VNAA0097.OST	oral swab	12/12/2018	Conventional PCR	Influenzas	Liang unpublished CII, PB1 gene	Negative				Negative	Interpretation completed							Negative
VNAA0097	Ninh Binh	pangolins	Manis javanica	Sunda pangolin	12/14/2017	Male	VNAA0097.OST	oral swab	11/26/2018	Conventional PCR	Paramyxoviruses	Tong et al, PAR	Negative				Negative	Interpretation completed							Negative
VNAA0097	Ninh Binh	pangolins	Manis javanica	Sunda pangolin	12/14/2017	Male	VNAA0097.RST	rectal swab	11/7/2018	Conventional PCR	Coronaviruses	Modified Watanabe et al, RdRp gene	Negative				Negative	Interpretation completed							Negative
VNAA0097	Ninh Binh	pangolins	Manis javanica	Sunda pangolin	12/14/2017	Male	VNAA0097.RST	rectal swab	11/16/2018	Conventional PCR	Coronaviruses	Quan et al, RdRp gene	Negative				Negative	Interpretation completed							Negative
VNAA0097	Ninh Binh	pangolins	Manis javanica	Sunda pangolin	12/14/2017	Male	VNAA0097.RST	rectal swab	12/10/2018	Conventional PCR	Filoviruses	Unpublished, UCD	Negative				Negative	Interpretation completed							Negative
VNAA0097	Ninh Binh	pangolins	Manis javanica	Sunda pangolin	12/14/2017	Male	VNAA0097.RST	rectal swab	10/13/2018	Conventional PCR	Flaviviruses	Moureau et al, NS5 gene	Negative				Negative	Interpretation completed							Negative
VNAA0097	Ninh Binh	pangolins	Manis javanica	Sunda pangolin	12/14/2017	Male	VNAA0097.RST	rectal swab	11/24/2018	Conventional PCR	Influenzas	Anthony et al, M gene	Negative				Negative	Interpretation completed							Negative
VNAA0097	Ninh Binh	pangolins	Manis javanica	Sunda pangolin	12/14/2017	Male	VNAA0097.RST	rectal swab	12/12/2018	Conventional PCR	Influenzas	Liang unpublished CII, PB1 gene	Negative				Negative	Interpretation completed							Negative
VNAA0097	Ninh Binh	pangolins	Manis javanica	Sunda pangolin	12/14/2017	Male	VNAA0097.RST	rectal swab	11/26/2018	Conventional PCR	Paramyxoviruses	Tong et al, PAR	Negative				Negative	Interpretation completed							Negative
VNAA0097	Ninh Binh	pangolins	Manis javanica	Sunda Pangolin	12/14/2017	Male	VNAA0097.RST	rectal swab	8/13/2020	Real time PCR	Sarbeco viruses	Berlin, RdRp gene	Negative				Negative	Interpretation completed							Negative
VNAA0097	Ninh Binh	pangolins	Manis javanica	Sunda Pangolin	12/14/2017	Male	VNAA0097.RST	rectal swab	8/13/2020	Real time PCR	Sarbeco viruses	Berlin, E gene	Negative				Negative	Interpretation completed							Negative
VNAA0097	Ninh Binh	pangolins	Manis javanica	Sunda Pangolin	12/14/2017	Male	VNAA0097.OST	oral swab	8/13/2020	Real time PCR	Sarbeco viruses	Berlin, RdRp gene	Negative				Negative	Interpretation completed							Negative
VNAA0097	Ninh Binh	pangolins	Manis javanica	Sunda Pangolin	12/14/2017	Male	VNAA0097.OST	oral swab	8/13/2020	Real time PCR	Sarbeco viruses	Berlin, E gene	Negative				Negative	Interpretation completed							Negative
VNAA0098	Ninh Binh	pangolins	Manis javanica	Sunda pangolin	12/15/2017	Female	VNAA0098.OST	oral swab	11/7/2018	Conventional PCR	Coronaviruses	Modified Watanabe et al, RdRp gene	Negative				Negative	Interpretation completed							Negative
VNAA0098	Ninh Binh	pangolins	Manis javanica	Sunda pangolin	12/15/2017	Female	VNAA0098.OST	oral swab	11/16/2018	Conventional PCR	Coronaviruses	Quan et al, RdRp gene	Negative				Negative	Interpretation completed							Negative
VNAA0098	Ninh Binh	pangolins	Manis javanica	Sunda pangolin	12/15/2017	Female	VNAA0098.OST	oral swab	12/10/2018	Conventional PCR	Filoviruses	Unpublished, UCD	Negative				Negative	Interpretation completed							Negative
VNAA0098	Ninh Binh	pangolins	Manis javanica	Sunda pangolin	12/15/2017	Female	VNAA0098.OST	oral swab	10/13/2018	Conventional PCR	Flaviviruses	Moureau et al, NS5 gene	Negative				Negative	Interpretation completed							Negative
VNAA0098	Ninh Binh	pangolins	Manis javanica	Sunda pangolin	12/15/2017	Female	VNAA0098.OST	oral swab	11/24/2018	Conventional PCR	Influenzas	Anthony et al, M gene	Negative				Negative	Interpretation completed							Negative
VNAA0098	Ninh Binh	pangolins	Manis javanica	Sunda pangolin	12/15/2017	Female	VNAA0098.OST	oral swab	12/12/2018	Conventional PCR	Influenzas	Liang unpublished CII, PB1 gene	Negative				Negative	Interpretation completed							Negative
VNAA0098	Ninh Binh	pangolins	Manis javanica	Sunda pangolin	12/15/2017	Female	VNAA0098.OST	oral swab	11/26/2018	Conventional PCR	Paramyxoviruses	Tong et al, PAR	Negative				Negative	Interpretation completed							Negative
VNAA0098	Ninh Binh	pangolins	Manis javanica	Sunda pangolin	12/15/2017	Female	VNAA0098.RST	rectal swab	11/7/2018	Conventional PCR	Coronaviruses	Modified Watanabe et al, RdRp gene	Negative				Negative	Interpretation completed							Negative
VNAA0098	Ninh Binh	pangolins	Manis javanica	Sunda pangolin	12/15/2017	Female	VNAA0098.RST	rectal swab	11/16/2018	Conventional PCR	Coronaviruses	Quan et al, RdRp gene	Negative				Negative	Interpretation completed							Negative
VNAA0098	Ninh Binh	pangolins	Manis javanica	Sunda pangolin	12/15/2017	Female	VNAA0098.RST	rectal swab	12/10/2018	Conventional PCR	Filoviruses	Unpublished, UCD	Negative				Negative	Interpretation completed							Negative
VNAA0098	Ninh Binh	pangolins	Manis javanica	Sunda pangolin	12/15/2017	Female	VNAA0098.RST	rectal swab	10/13/2018	Conventional PCR	Flaviviruses	Moureau et al, NS5 gene	Negative				Negative	Interpretation completed							Negative
VNAA0098	Ninh Binh	pangolins	Manis javanica	Sunda pangolin	12/15/2017	Female	VNAA0098.RST	rectal swab	11/24/2018	Conventional PCR	Influenzas	Anthony et al, M gene	Negative				Negative	Interpretation completed							Negative
VNAA0098	Ninh Binh	pangolins	Manis javanica	Sunda pangolin	12/15/2017	Female	VNAA0098.RST	rectal swab	12/12/2018	Conventional PCR	Influenzas	Liang unpublished CII, PB1 gene	Negative				Negative	Interpretation completed							Negative
VNAA0098	Ninh Binh	pangolins	Manis javanica	Sunda pangolin	12/15/2017	Female	VNAA0098.RST	rectal swab	11/26/2018	Conventional PCR	Paramyxoviruses	Tong et al, PAR	Negative				Negative	Interpretation completed							Negative
VNAA0098	Ninh Binh	pangolins	Manis javanica	Sunda Pangolin	12/15/2017	Female	VNAA0098.RST	rectal swab	8/13/2020	Real time PCR	Sarbeco viruses	Berlin, RdRp gene	Negative				Negative	Interpretation completed							Negative
VNAA0098	Ninh Binh	pangolins	Manis javanica	Sunda Pangolin	12/15/2017	Female	VNAA0098.RST	rectal swab	8/13/2020	Real time PCR	Sarbeco viruses	Berlin, E gene	Negative				Negative	Interpretation completed							Negative
VNAA0098	Ninh Binh	pangolins	Manis javanica	Sunda Pangolin	12/15/2017	Female	VNAA0098.OST	oral swab	8/13/2020	Real time PCR	Sarbeco viruses	Berlin, RdRp gene	Negative				Negative	Interpretation completed							Negative
VNAA0098	Ninh Binh	pangolins	Manis javanica	Sunda Pangolin	12/15/2017	Female	VNAA0098.OST	oral swab	8/13/2020	Real time PCR	Sarbeco viruses	Berlin, E gene	Negative				Negative	Interpretation completed							Negative
VNAA0099	Ninh Binh	pangolins	Manis javanica	Sunda pangolin	12/15/2017	Female	VNAA0099.OST	oral swab	11/7/2018	Conventional PCR	Coronaviruses	Modified Watanabe et al, RdRp gene	Negative				Negative	Interpretation completed							Negative
VNAA0099	Ninh Binh	pangolins	Manis javanica	Sunda pangolin	12/15/2017	Female	VNAA0099.OST	oral swab	11/16/2018	Conventional PCR	Coronaviruses	Quan et al, RdRp gene	Negative				Negative	Interpretation completed							Negative
VNAA0099	Ninh Binh	pangolins	Manis javanica	Sunda pangolin	12/15/2017	Female	VNAA0099.OST	oral swab	12/10/2018	Conventional PCR	Filoviruses	Unpublished, UCD	Negative				Negative	Interpretation completed							Negative
VNAA0099	Ninh Binh	pangolins	Manis javanica	Sunda pangolin	12/15/2017	Female	VNAA0099.OST	oral swab	10/13/2018	Conventional PCR	Flaviviruses	Moureau et al, NS5 gene	Negative				Negative	Interpretation completed							Negative
VNAA0099	Ninh Binh	pangolins	Manis javanica	Sunda pangolin	12/15/2017	Female	VNAA0099.OST	oral swab	11/24/2018	Conventional PCR	Influenzas	Anthony et al, M gene	Negative				Negative	Interpretation completed							Negative
VNAA0099	Ninh Binh	pangolins	Manis javanica	Sunda pangolin	12/15/2017	Female	VNAA0099.OST	oral swab	12/12/2018	Conventional PCR	Influenzas	Liang unpublished CII, PB1 gene	Negative				Negative	Interpretation completed							Negative
VNAA0099	Ninh Binh	pangolins	Manis javanica	Sunda pangolin	12/15/2017	Female	VNAA0099.OST	oral swab	11/26/2018	Conventional PCR	Paramyxoviruses	Tong et al, PAR	Negative				Negative	Interpretation completed							Negative
VNAA0099	Ninh Binh	pangolins	Manis javanica	Sunda pangolin	12/15/2017	Female	VNAA0099.RST	rectal swab	11/7/2018	Conventional PCR	Coronaviruses	Modified Watanabe et al, RdRp gene	Negative				Negative	Interpretation completed							Negative
VNAA0099	Ninh Binh	pangolins	Manis javanica	Sunda pangolin	12/15/2017	Female	VNAA0099.RST	rectal swab	11/16/2018	Conventional PCR	Coronaviruses	Quan et al, RdRp gene	Negative				Negative	Interpretation completed							Negative
VNAA0099	Ninh Binh	pangolins	Manis javanica	Sunda pangolin	12/15/2017	Female	VNAA0099.RST	rectal swab	12/10/2018	Conventional PCR	Filoviruses	Unpublished, UCD	Negative				Negative	Interpretation completed							Negative
VNAA0099	Ninh Binh	pangolins	Manis javanica	Sunda pangolin	12/15/2017	Female	VNAA0099.RST	rectal swab	10/13/2018	Conventional PCR	Flaviviruses	Moureau et al, NS5 gene	Negative				Negative	Interpretation completed							Negative
VNAA0099	Ninh Binh	pangolins	Manis javanica	Sunda pangolin	12/15/2017	Female	VNAA0099.RST	rectal swab	11/24/2018	Conventional PCR	Influenzas	Anthony et al, M gene	Negative				Negative	Interpretation completed							Negative
VNAA0099	Ninh Binh	pangolins	Manis javanica	Sunda pangolin	12/15/2017	Female	VNAA0099.RST	rectal swab	12/12/2018	Conventional PCR	Influenzas	Liang unpublished CII, PB1 gene	Negative				Negative	Interpretation completed							Negative
VNAA0099	Ninh Binh	pangolins	Manis javanica	Sunda pangolin	12/15/2017	Female	VNAA0099.RST	rectal swab	11/26/2018	Conventional PCR	Paramyxoviruses	Tong et al, PAR	Negative				Negative	Interpretation completed							Negative
VNAA0099	Ninh Binh	pangolins	Manis javanica	Sunda Pangolin	12/15/2017	Female	VNAA0099.RST	rectal swab	8/13/2020	Real time PCR	Sarbeco viruses	Berlin, RdRp gene	Negative				Negative	Interpretation completed							Negative
VNAA0099	Ninh Binh	pangolins	Manis javanica	Sunda Pangolin	12/15/2017	Female	VNAA0099.RST	rectal swab	8/13/2020	Real time PCR	Sarbeco viruses	Berlin, E gene	Negative				Negative	Interpretation completed							Negative
VNAA0099	Ninh Binh	pangolins	Manis javanica	Sunda Pangolin	12/15/2017	Female	VNAA0099.OST	oral swab	8/13/2020	Real time PCR	Sarbeco viruses	Berlin, RdRp gene	Negative				Negative	Interpretation completed							Negative
VNAA0099	Ninh Binh	pangolins	Manis javanica	Sunda Pangolin	12/15/2017	Female	VNAA0099.OST	oral swab	8/13/2020	Real time PCR	Sarbeco viruses	Berlin, E gene	Negative				Negative	Interpretation completed							Negative
VNAA0100	Ninh Binh	pangolins	Manis javanica	Sunda pangolin	12/15/2017	Unknown	VNAA0100.OST	oral swab	11/7/2018	Conventional PCR	Coronaviruses	Modified Watanabe et al, RdRp gene	Negative				Negative	Interpretation completed							Negative
VNAA0100	Ninh Binh	pangolins	Manis javanica	Sunda pangolin	12/15/2017	Unknown	VNAA0100.OST	oral swab	11/16/2018	Conventional PCR	Coronaviruses	Quan et al, RdRp gene	Negative				Negative	Interpretation completed							Negative
VNAA0100	Ninh Binh	pangolins	Manis javanica	Sunda pangolin	12/15/2017	Unknown	VNAA0100.OST	oral swab	12/10/2018	Conventional PCR	Filoviruses	Unpublished, UCD	Negative				Negative	Interpretation completed							Negative
VNAA0100	Ninh Binh	pangolins	Manis javanica	Sunda pangolin	12/15/2017	Unknown	VNAA0100.OST	oral swab	10/13/2018	Conventional PCR	Flaviviruses	Moureau et al, NS5 gene	Negative				Negative	Interpretation completed							Negative
VNAA0100	Ninh Binh	pangolins	Manis javanica	Sunda pangolin	12/15/2017	Unknown	VNAA0100.OST	oral swab	11/24/2018	Conventional PCR	Influenzas	Anthony et al, M gene	Negative				Negative	Interpretation completed							Negative
VNAA0100	Ninh Binh	pangolins	Manis javanica	Sunda pangolin	12/15/2017	Unknown	VNAA0100.OST	oral swab	12/12/2018	Conventional PCR	Influenzas	Liang unpublished CII, PB1 gene	Negative				Negative	Interpretation completed							Negative
VNAA0100	Ninh Binh	pangolins	Manis javanica	Sunda pangolin	12/15/2017	Unknown	VNAA0100.OST	oral swab	11/26/2018	Conventional PCR	Paramyxoviruses	Tong et al, PAR	Negative				Negative	Interpretation completed							Negative
VNAA0100	Ninh Binh	pangolins	Manis javanica	Sunda pangolin	12/15/2017	Unknown	VNAA0100.RST	rectal swab	11/7/2018	Conventional PCR	Coronaviruses	Modified Watanabe et al, RdRp gene	Negative				Negative	Interpretation completed							Negative
VNAA0100	Ninh Binh	pangolins	Manis javanica	Sunda pangolin	12/15/2017	Unknown	VNAA0100.RST	rectal swab	11/16/2018	Conventional PCR	Coronaviruses	Quan et al, RdRp gene	Negative				Negative	Interpretation completed							Negative
VNAA0100	Ninh Binh	pangolins	Manis javanica	Sunda pangolin	12/15/2017	Unknown	VNAA0100.RST	rectal swab	12/10/2018	Conventional PCR	Filoviruses	Unpublished, UCD	Negative				Negative	Interpretation completed							Negative
VNAA0100	Ninh Binh	pangolins	Manis javanica	Sunda pangolin	12/15/2017	Unknown	VNAA0100.RST	rectal swab	10/13/2018	Conventional PCR	Flaviviruses	Moureau et al, NS5 gene	Negative				Negative	Interpretation completed							Negative
VNAA0100	Ninh Binh	pangolins	Manis javanica	Sunda pangolin	12/15/2017	Unknown	VNAA0100.RST	rectal swab	11/24/2018	Conventional PCR	Influenzas	Anthony et al, M gene	Negative				Negative	Interpretation completed							Negative
VNAA0100	Ninh Binh	pangolins	Manis javanica	Sunda pangolin	12/15/2017	Unknown	VNAA0100.RST	rectal swab	12/12/2018	Conventional PCR	Influenzas	Liang unpublished CII, PB1 gene	Negative				Negative	Interpretation completed							Negative
VNAA0100	Ninh Binh	pangolins	Manis javanica	Sunda pangolin	12/15/2017	Unknown	VNAA0100.RST	rectal swab	11/26/2018	Conventional PCR	Paramyxoviruses	Tong et al, PAR	Negative				Negative	Interpretation completed							Negative
VNAA0100	Ninh Binh	pangolins	Manis javanica	Sunda Pangolin	12/15/2017	Unknown	VNAA0100.RST	rectal swab	8/13/2020	Real time PCR	Sarbeco viruses	Berlin, RdRp gene	Negative				Negative	Interpretation completed							Negative
VNAA0100	Ninh Binh	pangolins	Manis javanica	Sunda Pangolin	12/15/2017	Unknown	VNAA0100.RST	rectal swab	8/13/2020	Real time PCR	Sarbeco viruses	Berlin, E gene	Negative				Negative	Interpretation completed							Negative
VNAA0100	Ninh Binh	pangolins	Manis javanica	Sunda Pangolin	12/15/2017	Unknown	VNAA0100.OST	oral swab	8/13/2020	Real time PCR	Sarbeco viruses	Berlin, RdRp gene	Negative				Negative	Interpretation completed							Negative
VNAA0100	Ninh Binh	pangolins	Manis javanica	Sunda Pangolin	12/15/2017	Unknown	VNAA0100.OST	oral swab	8/13/2020	Real time PCR	Sarbeco viruses	Berlin, E gene	Negative				Negative	Interpretation completed							Negative
VNAA0101	Ninh Binh	pangolins	Manis javanica	Sunda pangolin	12/15/2017	Female	VNAA0101.OST	oral swab	11/7/2018	Conventional PCR	Coronaviruses	Modified Watanabe et al, RdRp gene	Negative				Negative	Interpretation completed							Negative
VNAA0101	Ninh Binh	pangolins	Manis javanica	Sunda pangolin	12/15/2017	Female	VNAA0101.OST	oral swab	11/16/2018	Conventional PCR	Coronaviruses	Quan et al, RdRp gene	Negative				Negative	Interpretation completed							Negative
VNAA0101	Ninh Binh	pangolins	Manis javanica	Sunda pangolin	12/15/2017	Female	VNAA0101.OST	oral swab	12/10/2018	Conventional PCR	Filoviruses	Unpublished, UCD	Negative				Negative	Interpretation completed							Negative
VNAA0101	Ninh Binh	pangolins	Manis javanica	Sunda pangolin	12/15/2017	Female	VNAA0101.OST	oral swab	10/13/2018	Conventional PCR	Flaviviruses	Moureau et al, NS5 gene	Negative				Negative	Interpretation completed							Negative
VNAA0101	Ninh Binh	pangolins	Manis javanica	Sunda pangolin	12/15/2017	Female	VNAA0101.OST	oral swab	11/24/2018	Conventional PCR	Influenzas	Anthony et al, M gene	Negative				Negative	Interpretation completed							Negative
VNAA0101	Ninh Binh	pangolins	Manis javanica	Sunda pangolin	12/15/2017	Female	VNAA0101.OST	oral swab	12/12/2018	Conventional PCR	Influenzas	Liang unpublished CII, PB1 gene	Negative				Negative	Interpretation completed							Negative
VNAA0101	Ninh Binh	pangolins	Manis javanica	Sunda pangolin	12/15/2017	Female	VNAA0101.OST	oral swab	11/26/2018	Conventional PCR	Paramyxoviruses	Tong et al, PAR	Negative				Negative	Interpretation completed							Negative
VNAA0101	Ninh Binh	pangolins	Manis javanica	Sunda pangolin	12/15/2017	Female	VNAA0101.RST	rectal swab	11/7/2018	Conventional PCR	Coronaviruses	Modified Watanabe et al, RdRp gene	Negative				Negative	Interpretation completed							Negative
VNAA0101	Ninh Binh	pangolins	Manis javanica	Sunda pangolin	12/15/2017	Female	VNAA0101.RST	rectal swab	11/16/2018	Conventional PCR	Coronaviruses	Quan et al, RdRp gene	Negative				Negative	Interpretation completed							Negative
VNAA0101	Ninh Binh	pangolins	Manis javanica	Sunda pangolin	12/15/2017	Female	VNAA0101.RST	rectal swab	12/10/2018	Conventional PCR	Filoviruses	Unpublished, UCD	Negative				Negative	Interpretation completed							Negative
VNAA0101	Ninh Binh	pangolins	Manis javanica	Sunda pangolin	12/15/2017	Female	VNAA0101.RST	rectal swab	10/13/2018	Conventional PCR	Flaviviruses	Moureau et al, NS5 gene	Negative				Negative	Interpretation completed							Negative
VNAA0101	Ninh Binh	pangolins	Manis javanica	Sunda pangolin	12/15/2017	Female	VNAA0101.RST	rectal swab	11/24/2018	Conventional PCR	Influenzas	Anthony et al, M gene	Negative				Negative	Interpretation completed							Negative
VNAA0101	Ninh Binh	pangolins	Manis javanica	Sunda pangolin	12/15/2017	Female	VNAA0101.RST	rectal swab	12/12/2018	Conventional PCR	Influenzas	Liang unpublished CII, PB1 gene	Negative				Negative	Interpretation completed							Negative
VNAA0101	Ninh Binh	pangolins	Manis javanica	Sunda pangolin	12/15/2017	Female	VNAA0101.RST	rectal swab	11/26/2018	Conventional PCR	Paramyxoviruses	Tong et al, PAR	Negative				Negative	Interpretation completed							Negative
VNAA0101	Ninh Binh	pangolins	Manis javanica	Sunda Pangolin	12/15/2017	Female	VNAA0101.RST	rectal swab	8/13/2020	Real time PCR	Sarbeco viruses	Berlin, RdRp gene	Negative				Negative	Interpretation completed							Negative
VNAA0101	Ninh Binh	pangolins	Manis javanica	Sunda Pangolin	12/15/2017	Female	VNAA0101.RST	rectal swab	8/13/2020	Real time PCR	Sarbeco viruses	Berlin, E gene	Negative				Negative	Interpretation completed							Negative
VNAA0101	Ninh Binh	pangolins	Manis javanica	Sunda Pangolin	12/15/2017	Female	VNAA0101.OST	oral swab	8/13/2020	Real time PCR	Sarbeco viruses	Berlin, RdRp gene	Negative				Negative	Interpretation completed							Negative
VNAA0101	Ninh Binh	pangolins	Manis javanica	Sunda Pangolin	12/15/2017	Female	VNAA0101.OST	oral swab	8/13/2020	Real time PCR	Sarbeco viruses	Berlin, E gene	Negative				Negative	Interpretation completed							Negative
VNAA0102	Ninh Binh	pangolins	Manis javanica	Sunda pangolin	12/15/2017	Female	VNAA0102.OST	oral swab	11/7/2018	Conventional PCR	Coronaviruses	Modified Watanabe et al, RdRp gene	Negative				Negative	Interpretation completed							Negative
VNAA0102	Ninh Binh	pangolins	Manis javanica	Sunda pangolin	12/15/2017	Female	VNAA0102.OST	oral swab	11/16/2018	Conventional PCR	Coronaviruses	Quan et al, RdRp gene	Negative				Negative	Interpretation completed							Negative
VNAA0102	Ninh Binh	pangolins	Manis javanica	Sunda pangolin	12/15/2017	Female	VNAA0102.OST	oral swab	12/10/2018	Conventional PCR	Filoviruses	Unpublished, UCD	Negative				Negative	Interpretation completed							Negative
VNAA0102	Ninh Binh	pangolins	Manis javanica	Sunda pangolin	12/15/2017	Female	VNAA0102.OST	oral swab	10/13/2018	Conventional PCR	Flaviviruses	Moureau et al, NS5 gene	Negative				Negative	Interpretation completed							Negative
VNAA0102	Ninh Binh	pangolins	Manis javanica	Sunda pangolin	12/15/2017	Female	VNAA0102.OST	oral swab	11/24/2018	Conventional PCR	Influenzas	Anthony et al, M gene	Negative				Negative	Interpretation completed							Negative
VNAA0102	Ninh Binh	pangolins	Manis javanica	Sunda pangolin	12/15/2017	Female	VNAA0102.OST	oral swab	12/12/2018	Conventional PCR	Influenzas	Liang unpublished CII, PB1 gene	Negative				Negative	Interpretation completed							Negative
VNAA0102	Ninh Binh	pangolins	Manis javanica	Sunda pangolin	12/15/2017	Female	VNAA0102.OST	oral swab	11/26/2018	Conventional PCR	Paramyxoviruses	Tong et al, PAR	Negative				Negative	Interpretation completed							Negative
VNAA0102	Ninh Binh	pangolins	Manis javanica	Sunda pangolin	12/15/2017	Female	VNAA0102.RST	rectal swab	11/7/2018	Conventional PCR	Coronaviruses	Modified Watanabe et al, RdRp gene	Negative				Negative	Interpretation completed							Negative
VNAA0102	Ninh Binh	pangolins	Manis javanica	Sunda pangolin	12/15/2017	Female	VNAA0102.RST	rectal swab	11/16/2018	Conventional PCR	Coronaviruses	Quan et al, RdRp gene	Negative				Negative	Interpretation completed							Negative
VNAA0102	Ninh Binh	pangolins	Manis javanica	Sunda pangolin	12/15/2017	Female	VNAA0102.RST	rectal swab	12/10/2018	Conventional PCR	Filoviruses	Unpublished, UCD	Negative				Negative	Interpretation completed							Negative
VNAA0102	Ninh Binh	pangolins	Manis javanica	Sunda pangolin	12/15/2017	Female	VNAA0102.RST	rectal swab	10/13/2018	Conventional PCR	Flaviviruses	Moureau et al, NS5 gene	Negative				Negative	Interpretation completed							Negative
VNAA0102	Ninh Binh	pangolins	Manis javanica	Sunda pangolin	12/15/2017	Female	VNAA0102.RST	rectal swab	11/24/2018	Conventional PCR	Influenzas	Anthony et al, M gene	Negative				Negative	Interpretation completed							Negative
VNAA0102	Ninh Binh	pangolins	Manis javanica	Sunda pangolin	12/15/2017	Female	VNAA0102.RST	rectal swab	12/12/2018	Conventional PCR	Influenzas	Liang unpublished CII, PB1 gene	Negative				Negative	Interpretation completed							Negative
VNAA0102	Ninh Binh	pangolins	Manis javanica	Sunda pangolin	12/15/2017	Female	VNAA0102.RST	rectal swab	11/26/2018	Conventional PCR	Paramyxoviruses	Tong et al, PAR	Negative				Negative	Interpretation completed							Negative
VNAA0102	Ninh Binh	pangolins	Manis javanica	Sunda Pangolin	12/15/2017	Female	VNAA0102.RST	rectal swab	8/13/2020	Real time PCR	Sarbeco viruses	Berlin, RdRp gene	Negative				Negative	Interpretation completed							Negative
VNAA0102	Ninh Binh	pangolins	Manis javanica	Sunda Pangolin	12/15/2017	Female	VNAA0102.RST	rectal swab	8/13/2020	Real time PCR	Sarbeco viruses	Berlin, E gene	Negative				Negative	Interpretation completed							Negative
VNAA0102	Ninh Binh	pangolins	Manis javanica	Sunda Pangolin	12/15/2017	Female	VNAA0102.OST	oral swab	8/13/2020	Real time PCR	Sarbeco viruses	Berlin, RdRp gene	Negative				Negative	Interpretation completed							Negative
VNAA0102	Ninh Binh	pangolins	Manis javanica	Sunda Pangolin	12/15/2017	Female	VNAA0102.OST	oral swab	8/13/2020	Real time PCR	Sarbeco viruses	Berlin, E gene	Negative				Negative	Interpretation completed							Negative
VNAA0103	Ninh Binh	pangolins	Manis javanica	Sunda pangolin	12/18/2017	Female	VNAA0103.OST	oral swab	11/7/2018	Conventional PCR	Coronaviruses	Modified Watanabe et al, RdRp gene	Negative				Negative	Interpretation completed							Negative
VNAA0103	Ninh Binh	pangolins	Manis javanica	Sunda pangolin	12/18/2017	Female	VNAA0103.OST	oral swab	11/16/2018	Conventional PCR	Coronaviruses	Quan et al, RdRp gene	Negative				Negative	Interpretation completed							Negative
VNAA0103	Ninh Binh	pangolins	Manis javanica	Sunda pangolin	12/18/2017	Female	VNAA0103.OST	oral swab	12/10/2018	Conventional PCR	Filoviruses	Unpublished, UCD	Negative				Negative	Interpretation completed							Negative
VNAA0103	Ninh Binh	pangolins	Manis javanica	Sunda pangolin	12/18/2017	Female	VNAA0103.OST	oral swab	10/13/2018	Conventional PCR	Flaviviruses	Moureau et al, NS5 gene	Negative				Negative	Interpretation completed							Negative
VNAA0103	Ninh Binh	pangolins	Manis javanica	Sunda pangolin	12/18/2017	Female	VNAA0103.OST	oral swab	11/24/2018	Conventional PCR	Influenzas	Anthony et al, M gene	Negative				Negative	Interpretation completed							Negative
VNAA0103	Ninh Binh	pangolins	Manis javanica	Sunda pangolin	12/18/2017	Female	VNAA0103.OST	oral swab	12/12/2018	Conventional PCR	Influenzas	Liang unpublished CII, PB1 gene	Negative				Negative	Interpretation completed							Negative
VNAA0103	Ninh Binh	pangolins	Manis javanica	Sunda pangolin	12/18/2017	Female	VNAA0103.OST	oral swab	11/26/2018	Conventional PCR	Paramyxoviruses	Tong et al, PAR	Negative				Negative	Interpretation completed							Negative
VNAA0103	Ninh Binh	pangolins	Manis javanica	Sunda pangolin	12/18/2017	Female	VNAA0103.RST	rectal swab	11/7/2018	Conventional PCR	Coronaviruses	Modified Watanabe et al, RdRp gene	Negative				Negative	Interpretation completed							Negative
VNAA0103	Ninh Binh	pangolins	Manis javanica	Sunda pangolin	12/18/2017	Female	VNAA0103.RST	rectal swab	11/16/2018	Conventional PCR	Coronaviruses	Quan et al, RdRp gene	Negative				Negative	Interpretation completed							Negative
VNAA0103	Ninh Binh	pangolins	Manis javanica	Sunda pangolin	12/18/2017	Female	VNAA0103.RST	rectal swab	12/10/2018	Conventional PCR	Filoviruses	Unpublished, UCD	Negative				Negative	Interpretation completed							Negative
VNAA0103	Ninh Binh	pangolins	Manis javanica	Sunda pangolin	12/18/2017	Female	VNAA0103.RST	rectal swab	10/13/2018	Conventional PCR	Flaviviruses	Moureau et al, NS5 gene	Negative				Negative	Interpretation completed							Negative
VNAA0103	Ninh Binh	pangolins	Manis javanica	Sunda pangolin	12/18/2017	Female	VNAA0103.RST	rectal swab	11/24/2018	Conventional PCR	Influenzas	Anthony et al, M gene	Negative				Negative	Interpretation completed							Negative
VNAA0103	Ninh Binh	pangolins	Manis javanica	Sunda pangolin	12/18/2017	Female	VNAA0103.RST	rectal swab	12/12/2018	Conventional PCR	Influenzas	Liang unpublished CII, PB1 gene	Negative				Negative	Interpretation completed							Negative
VNAA0103	Ninh Binh	pangolins	Manis javanica	Sunda pangolin	12/18/2017	Female	VNAA0103.RST	rectal swab	11/26/2018	Conventional PCR	Paramyxoviruses	Tong et al, PAR	Negative				Negative	Interpretation completed							Negative
VNAA0103	Ninh Binh	pangolins	Manis javanica	Sunda Pangolin	12/18/2017	Female	VNAA0103.RST	rectal swab	8/13/2020	Real time PCR	Sarbeco viruses	Berlin, RdRp gene	Negative				Negative	Interpretation completed							Negative
VNAA0103	Ninh Binh	pangolins	Manis javanica	Sunda Pangolin	12/18/2017	Female	VNAA0103.RST	rectal swab	8/13/2020	Real time PCR	Sarbeco viruses	Berlin, E gene	Negative				Negative	Interpretation completed							Negative
VNAA0103	Ninh Binh	pangolins	Manis javanica	Sunda Pangolin	12/18/2017	Female	VNAA0103.OST	oral swab	8/13/2020	Real time PCR	Sarbeco viruses	Berlin, RdRp gene	Negative				Negative	Interpretation completed							Negative
VNAA0103	Ninh Binh	pangolins	Manis javanica	Sunda Pangolin	12/18/2017	Female	VNAA0103.OST	oral swab	8/13/2020	Real time PCR	Sarbeco viruses	Berlin, E gene	Negative				Negative	Interpretation completed							Negative
VNAA0104	Ninh Binh	pangolins	Manis javanica	Sunda pangolin	12/18/2017	Unknown	VNAA0104.OST	oral swab	11/7/2018	Conventional PCR	Coronaviruses	Modified Watanabe et al, RdRp gene	Negative				Negative	Interpretation completed							Negative
VNAA0104	Ninh Binh	pangolins	Manis javanica	Sunda pangolin	12/18/2017	Unknown	VNAA0104.OST	oral swab	11/16/2018	Conventional PCR	Coronaviruses	Quan et al, RdRp gene	Negative				Negative	Interpretation completed							Negative
VNAA0104	Ninh Binh	pangolins	Manis javanica	Sunda pangolin	12/18/2017	Unknown	VNAA0104.OST	oral swab	12/10/2018	Conventional PCR	Filoviruses	Unpublished, UCD	Negative				Negative	Interpretation completed							Negative
VNAA0104	Ninh Binh	pangolins	Manis javanica	Sunda pangolin	12/18/2017	Unknown	VNAA0104.OST	oral swab	10/13/2018	Conventional PCR	Flaviviruses	Moureau et al, NS5 gene	Negative				Negative	Interpretation completed							Negative
VNAA0104	Ninh Binh	pangolins	Manis javanica	Sunda pangolin	12/18/2017	Unknown	VNAA0104.OST	oral swab	11/24/2018	Conventional PCR	Influenzas	Anthony et al, M gene	Negative				Negative	Interpretation completed							Negative
VNAA0104	Ninh Binh	pangolins	Manis javanica	Sunda pangolin	12/18/2017	Unknown	VNAA0104.OST	oral swab	12/12/2018	Conventional PCR	Influenzas	Liang unpublished CII, PB1 gene	Negative				Negative	Interpretation completed							Negative
VNAA0104	Ninh Binh	pangolins	Manis javanica	Sunda pangolin	12/18/2017	Unknown	VNAA0104.OST	oral swab	11/26/2018	Conventional PCR	Paramyxoviruses	Tong et al, PAR	Negative				Negative	Interpretation completed							Negative
VNAA0104	Ninh Binh	pangolins	Manis javanica	Sunda pangolin	12/18/2017	Unknown	VNAA0104.RST	rectal swab	11/7/2018	Conventional PCR	Coronaviruses	Modified Watanabe et al, RdRp gene	Negative				Negative	Interpretation completed							Negative
VNAA0104	Ninh Binh	pangolins	Manis javanica	Sunda pangolin	12/18/2017	Unknown	VNAA0104.RST	rectal swab	11/16/2018	Conventional PCR	Coronaviruses	Quan et al, RdRp gene	Negative				Negative	Interpretation completed							Negative
VNAA0104	Ninh Binh	pangolins	Manis javanica	Sunda pangolin	12/18/2017	Unknown	VNAA0104.RST	rectal swab	12/10/2018	Conventional PCR	Filoviruses	Unpublished, UCD	Negative				Negative	Interpretation completed							Negative
VNAA0104	Ninh Binh	pangolins	Manis javanica	Sunda pangolin	12/18/2017	Unknown	VNAA0104.RST	rectal swab	10/13/2018	Conventional PCR	Flaviviruses	Moureau et al, NS5 gene	Negative				Negative	Interpretation completed							Negative
VNAA0104	Ninh Binh	pangolins	Manis javanica	Sunda pangolin	12/18/2017	Unknown	VNAA0104.RST	rectal swab	11/24/2018	Conventional PCR	Influenzas	Anthony et al, M gene	Negative				Negative	Interpretation completed							Negative
VNAA0104	Ninh Binh	pangolins	Manis javanica	Sunda pangolin	12/18/2017	Unknown	VNAA0104.RST	rectal swab	12/12/2018	Conventional PCR	Influenzas	Liang unpublished CII, PB1 gene	Negative				Negative	Interpretation completed							Negative
VNAA0104	Ninh Binh	pangolins	Manis javanica	Sunda pangolin	12/18/2017	Unknown	VNAA0104.RST	rectal swab	11/26/2018	Conventional PCR	Paramyxoviruses	Tong et al, PAR	Negative				Negative	Interpretation completed							Negative
VNAA0104	Ninh Binh	pangolins	Manis javanica	Sunda Pangolin	12/18/2017	Unknown	VNAA0104.RST	rectal swab	8/13/2020	Real time PCR	Sarbeco viruses	Berlin, RdRp gene	Negative				Negative	Interpretation completed							Negative
VNAA0104	Ninh Binh	pangolins	Manis javanica	Sunda Pangolin	12/18/2017	Unknown	VNAA0104.RST	rectal swab	8/13/2020	Real time PCR	Sarbeco viruses	Berlin, E gene	Negative				Negative	Interpretation completed							Negative
VNAA0104	Ninh Binh	pangolins	Manis javanica	Sunda Pangolin	12/18/2017	Unknown	VNAA0104.OST	oral swab	8/13/2020	Real time PCR	Sarbeco viruses	Berlin, RdRp gene	Negative				Negative	Interpretation completed							Negative
VNAA0104	Ninh Binh	pangolins	Manis javanica	Sunda Pangolin	12/18/2017	Unknown	VNAA0104.OST	oral swab	8/13/2020	Real time PCR	Sarbeco viruses	Berlin, E gene	Negative				Negative	Interpretation completed							Negative
VNAA0105	Ninh Binh	pangolins	Manis javanica	Sunda pangolin	12/18/2017	Female	VNAA0105.OST	oral swab	11/7/2018	Conventional PCR	Coronaviruses	Modified Watanabe et al, RdRp gene	Negative				Negative	Interpretation completed							Negative
VNAA0105	Ninh Binh	pangolins	Manis javanica	Sunda pangolin	12/18/2017	Female	VNAA0105.OST	oral swab	11/16/2018	Conventional PCR	Coronaviruses	Quan et al, RdRp gene	Negative				Negative	Interpretation completed							Negative
VNAA0105	Ninh Binh	pangolins	Manis javanica	Sunda pangolin	12/18/2017	Female	VNAA0105.OST	oral swab	12/10/2018	Conventional PCR	Filoviruses	Unpublished, UCD	Negative				Negative	Interpretation completed							Negative
VNAA0105	Ninh Binh	pangolins	Manis javanica	Sunda pangolin	12/18/2017	Female	VNAA0105.OST	oral swab	10/13/2018	Conventional PCR	Flaviviruses	Moureau et al, NS5 gene	Negative				Negative	Interpretation completed							Negative
VNAA0105	Ninh Binh	pangolins	Manis javanica	Sunda pangolin	12/18/2017	Female	VNAA0105.OST	oral swab	11/24/2018	Conventional PCR	Influenzas	Anthony et al, M gene	Negative				Negative	Interpretation completed							Negative
VNAA0105	Ninh Binh	pangolins	Manis javanica	Sunda pangolin	12/18/2017	Female	VNAA0105.OST	oral swab	12/12/2018	Conventional PCR	Influenzas	Liang unpublished CII, PB1 gene	Negative				Negative	Interpretation completed							Negative
VNAA0105	Ninh Binh	pangolins	Manis javanica	Sunda pangolin	12/18/2017	Female	VNAA0105.OST	oral swab	11/26/2018	Conventional PCR	Paramyxoviruses	Tong et al, PAR	Negative				Negative	Interpretation completed							Negative
VNAA0105	Ninh Binh	pangolins	Manis javanica	Sunda pangolin	12/18/2017	Female	VNAA0105.RST	rectal swab	11/7/2018	Conventional PCR	Coronaviruses	Modified Watanabe et al, RdRp gene	Negative				Negative	Interpretation completed							Negative
VNAA0105	Ninh Binh	pangolins	Manis javanica	Sunda pangolin	12/18/2017	Female	VNAA0105.RST	rectal swab	11/16/2018	Conventional PCR	Coronaviruses	Quan et al, RdRp gene	Negative				Negative	Interpretation completed							Negative
VNAA0105	Ninh Binh	pangolins	Manis javanica	Sunda pangolin	12/18/2017	Female	VNAA0105.RST	rectal swab	12/10/2018	Conventional PCR	Filoviruses	Unpublished, UCD	Negative				Negative	Interpretation completed							Negative
VNAA0105	Ninh Binh	pangolins	Manis javanica	Sunda pangolin	12/18/2017	Female	VNAA0105.RST	rectal swab	10/13/2018	Conventional PCR	Flaviviruses	Moureau et al, NS5 gene	Negative				Negative	Interpretation completed							Negative
VNAA0105	Ninh Binh	pangolins	Manis javanica	Sunda pangolin	12/18/2017	Female	VNAA0105.RST	rectal swab	11/24/2018	Conventional PCR	Influenzas	Anthony et al, M gene	Negative				Negative	Interpretation completed							Negative
VNAA0105	Ninh Binh	pangolins	Manis javanica	Sunda pangolin	12/18/2017	Female	VNAA0105.RST	rectal swab	12/12/2018	Conventional PCR	Influenzas	Liang unpublished CII, PB1 gene	Negative				Negative	Interpretation completed							Negative
VNAA0105	Ninh Binh	pangolins	Manis javanica	Sunda pangolin	12/18/2017	Female	VNAA0105.RST	rectal swab	11/26/2018	Conventional PCR	Paramyxoviruses	Tong et al, PAR	Negative				Negative	Interpretation completed							Negative
VNAA0105	Ninh Binh	pangolins	Manis javanica	Sunda Pangolin	12/18/2017	Female	VNAA0105.RST	rectal swab	8/13/2020	Real time PCR	Sarbeco viruses	Berlin, RdRp gene	Negative				Negative	Interpretation completed							Negative
VNAA0105	Ninh Binh	pangolins	Manis javanica	Sunda Pangolin	12/18/2017	Female	VNAA0105.RST	rectal swab	8/13/2020	Real time PCR	Sarbeco viruses	Berlin, E gene	Negative				Negative	Interpretation completed							Negative
VNAA0105	Ninh Binh	pangolins	Manis javanica	Sunda Pangolin	12/18/2017	Female	VNAA0105.OST	oral swab	8/13/2020	Real time PCR	Sarbeco viruses	Berlin, RdRp gene	Negative				Negative	Interpretation completed							Negative
VNAA0105	Ninh Binh	pangolins	Manis javanica	Sunda Pangolin	12/18/2017	Female	VNAA0105.OST	oral swab	8/13/2020	Real time PCR	Sarbeco viruses	Berlin, E gene	Negative				Negative	Interpretation completed							Negative
VNAA0106	Ninh Binh	pangolins	Manis javanica	Sunda pangolin	12/18/2017	Female	VNAA0106.OST	oral swab	11/7/2019	Conventional PCR	Coronaviruses	Modified Watanabe et al, RdRp gene	Negative				Negative	Interpretation completed							Negative
VNAA0106	Ninh Binh	pangolins	Manis javanica	Sunda pangolin	12/18/2017	Female	VNAA0106.OST	oral swab	11/13/2018	Conventional PCR	Coronaviruses	Quan et al, RdRp gene	Negative				Negative	Interpretation completed							Negative
VNAA0106	Ninh Binh	pangolins	Manis javanica	Sunda pangolin	12/18/2017	Female	VNAA0106.OST	oral swab	12/10/2018	Conventional PCR	Filoviruses	Unpublished, UCD	Negative				Negative	Interpretation completed							Negative
VNAA0106	Ninh Binh	pangolins	Manis javanica	Sunda pangolin	12/18/2017	Female	VNAA0106.OST	oral swab	10/13/2018	Conventional PCR	Flaviviruses	Moureau et al, NS5 gene	Negative				Negative	Interpretation completed							Negative
VNAA0106	Ninh Binh	pangolins	Manis javanica	Sunda pangolin	12/18/2017	Female	VNAA0106.OST	oral swab	10/24/2018	Conventional PCR	Influenzas	Anthony et al, M gene	Negative				Negative	Interpretation completed							Negative
VNAA0106	Ninh Binh	pangolins	Manis javanica	Sunda pangolin	12/18/2017	Female	VNAA0106.OST	oral swab	12/13/2018	Conventional PCR	Influenzas	Liang unpublished CII, PB1 gene	Negative				Negative	Interpretation completed							Negative
VNAA0106	Ninh Binh	pangolins	Manis javanica	Sunda pangolin	12/18/2017	Female	VNAA0106.OST	oral swab	11/30/2018	Conventional PCR	Paramyxoviruses	Tong et al, PAR	Negative				Negative	Interpretation completed							Negative
VNAA0106	Ninh Binh	pangolins	Manis javanica	Sunda pangolin	12/18/2017	Female	VNAA0106.RST	rectal swab	11/7/2018	Conventional PCR	Coronaviruses	Modified Watanabe et al, RdRp gene	Negative				Negative	Interpretation completed							Negative
VNAA0106	Ninh Binh	pangolins	Manis javanica	Sunda pangolin	12/18/2017	Female	VNAA0106.RST	rectal swab	11/16/2018	Conventional PCR	Coronaviruses	Quan et al, RdRp gene	Negative				Negative	Interpretation completed							Negative
VNAA0106	Ninh Binh	pangolins	Manis javanica	Sunda pangolin	12/18/2017	Female	VNAA0106.RST	rectal swab	12/10/2018	Conventional PCR	Filoviruses	Unpublished, UCD	Negative				Negative	Interpretation completed							Negative
VNAA0106	Ninh Binh	pangolins	Manis javanica	Sunda pangolin	12/18/2017	Female	VNAA0106.RST	rectal swab	10/13/2018	Conventional PCR	Flaviviruses	Moureau et al, NS5 gene	Negative				Negative	Interpretation completed							Negative
VNAA0106	Ninh Binh	pangolins	Manis javanica	Sunda pangolin	12/18/2017	Female	VNAA0106.RST	rectal swab	11/24/2018	Conventional PCR	Influenzas	Anthony et al, M gene	Negative				Negative	Interpretation completed							Negative
VNAA0106	Ninh Binh	pangolins	Manis javanica	Sunda pangolin	12/18/2017	Female	VNAA0106.RST	rectal swab	12/12/2018	Conventional PCR	Influenzas	Liang unpublished CII, PB1 gene	Negative				Negative	Interpretation completed							Negative
VNAA0106	Ninh Binh	pangolins	Manis javanica	Sunda pangolin	12/18/2017	Female	VNAA0106.RST	rectal swab	11/26/2018	Conventional PCR	Paramyxoviruses	Tong et al, PAR	Negative				Negative	Interpretation completed							Negative
VNAA0106	Ninh Binh	pangolins	Manis javanica	Sunda Pangolin	12/18/2017	Female	VNAA0106.RST	rectal swab	8/13/2020	Real time PCR	Sarbeco viruses	Berlin, RdRp gene	Negative				Negative	Interpretation completed							Negative
VNAA0106	Ninh Binh	pangolins	Manis javanica	Sunda Pangolin	12/18/2017	Female	VNAA0106.RST	rectal swab	8/13/2020	Real time PCR	Sarbeco viruses	Berlin, E gene	Negative				Negative	Interpretation completed							Negative
VNAA0106	Ninh Binh	pangolins	Manis javanica	Sunda Pangolin	12/18/2017	Female	VNAA0106.OST	oral swab	8/13/2020	Real time PCR	Sarbeco viruses	Berlin, RdRp gene	Negative				Negative	Interpretation completed							Negative
VNAA0106	Ninh Binh	pangolins	Manis javanica	Sunda Pangolin	12/18/2017	Female	VNAA0106.OST	oral swab	8/13/2020	Real time PCR	Sarbeco viruses	Berlin, E gene	Negative				Negative	Interpretation completed							Negative
VNAA0107	Ninh Binh	pangolins	Manis javanica	Sunda pangolin	12/18/2017	Male	VNAA0107.OST	oral swab	11/7/2018	Conventional PCR	Coronaviruses	Modified Watanabe et al, RdRp gene	Negative				Negative	Interpretation completed							Negative
VNAA0107	Ninh Binh	pangolins	Manis javanica	Sunda pangolin	12/18/2017	Male	VNAA0107.OST	oral swab	11/16/2018	Conventional PCR	Coronaviruses	Quan et al, RdRp gene	Negative				Negative	Interpretation completed							Negative
VNAA0107	Ninh Binh	pangolins	Manis javanica	Sunda pangolin	12/18/2017	Male	VNAA0107.OST	oral swab	12/10/2018	Conventional PCR	Filoviruses	Unpublished, UCD	Negative				Negative	Interpretation completed							Negative
VNAA0107	Ninh Binh	pangolins	Manis javanica	Sunda pangolin	12/18/2017	Male	VNAA0107.OST	oral swab	10/13/2018	Conventional PCR	Flaviviruses	Moureau et al, NS5 gene	Negative				Negative	Interpretation completed							Negative
VNAA0107	Ninh Binh	pangolins	Manis javanica	Sunda pangolin	12/18/2017	Male	VNAA0107.OST	oral swab	11/24/2018	Conventional PCR	Influenzas	Anthony et al, M gene	Negative				Negative	Interpretation completed							Negative
VNAA0107	Ninh Binh	pangolins	Manis javanica	Sunda pangolin	12/18/2017	Male	VNAA0107.OST	oral swab	12/12/2018	Conventional PCR	Influenzas	Liang unpublished CII, PB1 gene	Negative				Negative	Interpretation completed							Negative
VNAA0107	Ninh Binh	pangolins	Manis javanica	Sunda pangolin	12/18/2017	Male	VNAA0107.OST	oral swab	11/26/2018	Conventional PCR	Paramyxoviruses	Tong et al, PAR	Negative				Negative	Interpretation completed							Negative
VNAA0107	Ninh Binh	pangolins	Manis javanica	Sunda pangolin	12/18/2017	Male	VNAA0107.RST	rectal swab	11/7/2018	Conventional PCR	Coronaviruses	Modified Watanabe et al, RdRp gene	Negative				Negative	Interpretation completed							Negative
VNAA0107	Ninh Binh	pangolins	Manis javanica	Sunda pangolin	12/18/2017	Male	VNAA0107.RST	rectal swab	11/16/2018	Conventional PCR	Coronaviruses	Quan et al, RdRp gene	Negative				Negative	Interpretation completed							Negative
VNAA0107	Ninh Binh	pangolins	Manis javanica	Sunda pangolin	12/18/2017	Male	VNAA0107.RST	rectal swab	12/10/2018	Conventional PCR	Filoviruses	Unpublished, UCD	Negative				Negative	Interpretation completed							Negative
VNAA0107	Ninh Binh	pangolins	Manis javanica	Sunda pangolin	12/18/2017	Male	VNAA0107.RST	rectal swab	10/13/2018	Conventional PCR	Flaviviruses	Moureau et al, NS5 gene	Negative				Negative	Interpretation completed							Negative
VNAA0107	Ninh Binh	pangolins	Manis javanica	Sunda pangolin	12/18/2017	Male	VNAA0107.RST	rectal swab	11/24/2018	Conventional PCR	Influenzas	Anthony et al, M gene	Negative				Negative	Interpretation completed							Negative
VNAA0107	Ninh Binh	pangolins	Manis javanica	Sunda pangolin	12/18/2017	Male	VNAA0107.RST	rectal swab	12/12/2018	Conventional PCR	Influenzas	Liang unpublished CII, PB1 gene	Negative				Negative	Interpretation completed							Negative
VNAA0107	Ninh Binh	pangolins	Manis javanica	Sunda pangolin	12/18/2017	Male	VNAA0107.RST	rectal swab	11/26/2018	Conventional PCR	Paramyxoviruses	Tong et al, PAR	Negative				Negative	Interpretation completed							Negative
VNAA0107	Ninh Binh	pangolins	Manis javanica	Sunda Pangolin	12/18/2017	Male	VNAA0107.RST	rectal swab	8/13/2020	Real time PCR	Sarbeco viruses	Berlin, RdRp gene	Negative				Negative	Interpretation completed							Negative
VNAA0107	Ninh Binh	pangolins	Manis javanica	Sunda Pangolin	12/18/2017	Male	VNAA0107.RST	rectal swab	8/13/2020	Real time PCR	Sarbeco viruses	Berlin, E gene	Negative				Negative	Interpretation completed							Negative
VNAA0107	Ninh Binh	pangolins	Manis javanica	Sunda Pangolin	12/18/2017	Male	VNAA0107.OST	oral swab	8/13/2020	Real time PCR	Sarbeco viruses	Berlin, RdRp gene	Negative				Negative	Interpretation completed							Negative
VNAA0107	Ninh Binh	pangolins	Manis javanica	Sunda Pangolin	12/18/2017	Male	VNAA0107.OST	oral swab	8/13/2020	Real time PCR	Sarbeco viruses	Berlin, E gene	Negative				Negative	Interpretation completed							Negative
VNAA0108	Ninh Binh	pangolins	Manis javanica	Sunda pangolin	12/18/2017	Male	VNAA0108.OST	oral swab	11/7/2018	Conventional PCR	Coronaviruses	Modified Watanabe et al, RdRp gene	Negative				Negative	Interpretation completed							Negative
VNAA0108	Ninh Binh	pangolins	Manis javanica	Sunda pangolin	12/18/2017	Male	VNAA0108.OST	oral swab	11/16/2018	Conventional PCR	Coronaviruses	Quan et al, RdRp gene	Negative				Negative	Interpretation completed							Negative
VNAA0108	Ninh Binh	pangolins	Manis javanica	Sunda pangolin	12/18/2017	Male	VNAA0108.OST	oral swab	12/10/2018	Conventional PCR	Filoviruses	Unpublished, UCD	Negative				Negative	Interpretation completed							Negative
VNAA0108	Ninh Binh	pangolins	Manis javanica	Sunda pangolin	12/18/2017	Male	VNAA0108.OST	oral swab	10/13/2018	Conventional PCR	Flaviviruses	Moureau et al, NS5 gene	Negative				Negative	Interpretation completed							Negative
VNAA0108	Ninh Binh	pangolins	Manis javanica	Sunda pangolin	12/18/2017	Male	VNAA0108.OST	oral swab	11/24/2018	Conventional PCR	Influenzas	Anthony et al, M gene	Negative				Negative	Interpretation completed							Negative
VNAA0108	Ninh Binh	pangolins	Manis javanica	Sunda pangolin	12/18/2017	Male	VNAA0108.OST	oral swab	12/12/2018	Conventional PCR	Influenzas	Liang unpublished CII, PB1 gene	Negative				Negative	Interpretation completed							Negative
VNAA0108	Ninh Binh	pangolins	Manis javanica	Sunda pangolin	12/18/2017	Male	VNAA0108.OST	oral swab	11/26/2018	Conventional PCR	Paramyxoviruses	Tong et al, PAR	Negative				Negative	Interpretation completed							Negative
VNAA0108	Ninh Binh	pangolins	Manis javanica	Sunda pangolin	12/18/2017	Male	VNAA0108.RST	rectal swab	11/7/2018	Conventional PCR	Coronaviruses	Modified Watanabe et al, RdRp gene	Negative				Negative	Interpretation completed							Negative
VNAA0108	Ninh Binh	pangolins	Manis javanica	Sunda pangolin	12/18/2017	Male	VNAA0108.RST	rectal swab	11/16/2018	Conventional PCR	Coronaviruses	Quan et al, RdRp gene	Negative				Negative	Interpretation completed							Negative
VNAA0108	Ninh Binh	pangolins	Manis javanica	Sunda pangolin	12/18/2017	Male	VNAA0108.RST	rectal swab	12/10/2018	Conventional PCR	Filoviruses	Unpublished, UCD	Negative				Negative	Interpretation completed							Negative
VNAA0108	Ninh Binh	pangolins	Manis javanica	Sunda pangolin	12/18/2017	Male	VNAA0108.RST	rectal swab	10/13/2018	Conventional PCR	Flaviviruses	Moureau et al, NS5 gene	Negative				Negative	Interpretation completed							Negative
VNAA0108	Ninh Binh	pangolins	Manis javanica	Sunda pangolin	12/18/2017	Male	VNAA0108.RST	rectal swab	11/24/2018	Conventional PCR	Influenzas	Anthony et al, M gene	Negative				Negative	Interpretation completed							Negative
VNAA0108	Ninh Binh	pangolins	Manis javanica	Sunda pangolin	12/18/2017	Male	VNAA0108.RST	rectal swab	12/12/2018	Conventional PCR	Influenzas	Liang unpublished CII, PB1 gene	Negative				Negative	Interpretation completed							Negative
VNAA0108	Ninh Binh	pangolins	Manis javanica	Sunda pangolin	12/18/2017	Male	VNAA0108.RST	rectal swab	11/26/2018	Conventional PCR	Paramyxoviruses	Tong et al, PAR	Negative				Negative	Interpretation completed							Negative
VNAA0108	Ninh Binh	pangolins	Manis javanica	Sunda Pangolin	12/18/2017	Male	VNAA0108.RST	rectal swab	8/13/2020	Real time PCR	Sarbeco viruses	Berlin, RdRp gene	Negative				Negative	Interpretation completed							Negative
VNAA0108	Ninh Binh	pangolins	Manis javanica	Sunda Pangolin	12/18/2017	Male	VNAA0108.RST	rectal swab	8/13/2020	Real time PCR	Sarbeco viruses	Berlin, E gene	Negative				Negative	Interpretation completed							Negative
VNAA0108	Ninh Binh	pangolins	Manis javanica	Sunda Pangolin	12/18/2017	Male	VNAA0108.OST	oral swab	8/13/2020	Real time PCR	Sarbeco viruses	Berlin, RdRp gene	Negative				Negative	Interpretation completed							Negative
VNAA0108	Ninh Binh	pangolins	Manis javanica	Sunda Pangolin	12/18/2017	Male	VNAA0108.OST	oral swab	8/13/2020	Real time PCR	Sarbeco viruses	Berlin, E gene	Negative				Negative	Interpretation completed							Negative
VNAA0109	Ninh Binh	pangolins	Manis javanica	Sunda pangolin	12/18/2017	Male	VNAA0109.OST	oral swab	11/7/2018	Conventional PCR	Coronaviruses	Modified Watanabe et al, RdRp gene	Negative				Negative	Interpretation completed							Negative
VNAA0109	Ninh Binh	pangolins	Manis javanica	Sunda pangolin	12/18/2017	Male	VNAA0109.OST	oral swab	11/16/2018	Conventional PCR	Coronaviruses	Quan et al, RdRp gene	Negative				Negative	Interpretation completed							Negative
VNAA0109	Ninh Binh	pangolins	Manis javanica	Sunda pangolin	12/18/2017	Male	VNAA0109.OST	oral swab	12/10/2018	Conventional PCR	Filoviruses	Unpublished, UCD	Negative				Negative	Interpretation completed							Negative
VNAA0109	Ninh Binh	pangolins	Manis javanica	Sunda pangolin	12/18/2017	Male	VNAA0109.OST	oral swab	10/13/2018	Conventional PCR	Flaviviruses	Moureau et al, NS5 gene	Negative				Negative	Interpretation completed							Negative
VNAA0109	Ninh Binh	pangolins	Manis javanica	Sunda pangolin	12/18/2017	Male	VNAA0109.OST	oral swab	11/24/2018	Conventional PCR	Influenzas	Anthony et al, M gene	Negative				Negative	Interpretation completed							Negative
VNAA0109	Ninh Binh	pangolins	Manis javanica	Sunda pangolin	12/18/2017	Male	VNAA0109.OST	oral swab	12/12/2018	Conventional PCR	Influenzas	Liang unpublished CII, PB1 gene	Negative				Negative	Interpretation completed							Negative
VNAA0109	Ninh Binh	pangolins	Manis javanica	Sunda pangolin	12/18/2017	Male	VNAA0109.OST	oral swab	11/26/2018	Conventional PCR	Paramyxoviruses	Tong et al, PAR	Negative				Negative	Interpretation completed							Negative
VNAA0109	Ninh Binh	pangolins	Manis javanica	Sunda pangolin	12/18/2017	Male	VNAA0109.RST	rectal swab	11/7/2018	Conventional PCR	Coronaviruses	Modified Watanabe et al, RdRp gene	Negative				Negative	Interpretation completed							Negative
VNAA0109	Ninh Binh	pangolins	Manis javanica	Sunda pangolin	12/18/2017	Male	VNAA0109.RST	rectal swab	11/16/2018	Conventional PCR	Coronaviruses	Quan et al, RdRp gene	Negative				Negative	Interpretation completed							Negative
VNAA0109	Ninh Binh	pangolins	Manis javanica	Sunda pangolin	12/18/2017	Male	VNAA0109.RST	rectal swab	12/10/2018	Conventional PCR	Filoviruses	Unpublished, UCD	Negative				Negative	Interpretation completed							Negative
VNAA0109	Ninh Binh	pangolins	Manis javanica	Sunda pangolin	12/18/2017	Male	VNAA0109.RST	rectal swab	10/13/2018	Conventional PCR	Flaviviruses	Moureau et al, NS5 gene	Negative				Negative	Interpretation completed							Negative
VNAA0109	Ninh Binh	pangolins	Manis javanica	Sunda pangolin	12/18/2017	Male	VNAA0109.RST	rectal swab	11/24/2018	Conventional PCR	Influenzas	Anthony et al, M gene	Negative				Negative	Interpretation completed							Negative
VNAA0109	Ninh Binh	pangolins	Manis javanica	Sunda pangolin	12/18/2017	Male	VNAA0109.RST	rectal swab	12/12/2018	Conventional PCR	Influenzas	Liang unpublished CII, PB1 gene	Negative				Negative	Interpretation completed							Negative
VNAA0109	Ninh Binh	pangolins	Manis javanica	Sunda pangolin	12/18/2017	Male	VNAA0109.RST	rectal swab	11/26/2018	Conventional PCR	Paramyxoviruses	Tong et al, PAR	Negative				Negative	Interpretation completed							Negative
VNAA0109	Ninh Binh	pangolins	Manis javanica	Sunda Pangolin	12/18/2017	Male	VNAA0109.RST	rectal swab	8/13/2020	Real time PCR	Sarbeco viruses	Berlin, RdRp gene	Negative				Negative	Interpretation completed							Negative
VNAA0109	Ninh Binh	pangolins	Manis javanica	Sunda Pangolin	12/18/2017	Male	VNAA0109.RST	rectal swab	8/13/2020	Real time PCR	Sarbeco viruses	Berlin, E gene	Negative				Negative	Interpretation completed							Negative
VNAA0109	Ninh Binh	pangolins	Manis javanica	Sunda Pangolin	12/18/2017	Male	VNAA0109.OST	oral swab	8/13/2020	Real time PCR	Sarbeco viruses	Berlin, RdRp gene	Negative				Negative	Interpretation completed							Negative
VNAA0109	Ninh Binh	pangolins	Manis javanica	Sunda Pangolin	12/18/2017	Male	VNAA0109.OST	oral swab	8/13/2020	Real time PCR	Sarbeco viruses	Berlin, E gene	Negative				Negative	Interpretation completed							Negative
VNAA0110	Ninh Binh	pangolins	Manis javanica	Sunda pangolin	12/18/2017	Unknown	VNAA0110.OST	oral swab	11/7/2018	Conventional PCR	Coronaviruses	Modified Watanabe et al, RdRp gene	Negative				Negative	Interpretation completed							Negative
VNAA0110	Ninh Binh	pangolins	Manis javanica	Sunda pangolin	12/18/2017	Unknown	VNAA0110.OST	oral swab	11/16/2018	Conventional PCR	Coronaviruses	Quan et al, RdRp gene	Negative				Negative	Interpretation completed							Negative
VNAA0110	Ninh Binh	pangolins	Manis javanica	Sunda pangolin	12/18/2017	Unknown	VNAA0110.OST	oral swab	12/10/2018	Conventional PCR	Filoviruses	Unpublished, UCD	Negative				Negative	Interpretation completed							Negative
VNAA0110	Ninh Binh	pangolins	Manis javanica	Sunda pangolin	12/18/2017	Unknown	VNAA0110.OST	oral swab	10/13/2018	Conventional PCR	Flaviviruses	Moureau et al, NS5 gene	Negative				Negative	Interpretation completed							Negative
VNAA0110	Ninh Binh	pangolins	Manis javanica	Sunda pangolin	12/18/2017	Unknown	VNAA0110.OST	oral swab	11/24/2018	Conventional PCR	Influenzas	Anthony et al, M gene	Negative				Negative	Interpretation completed							Negative
VNAA0110	Ninh Binh	pangolins	Manis javanica	Sunda pangolin	12/18/2017	Unknown	VNAA0110.OST	oral swab	12/12/2018	Conventional PCR	Influenzas	Liang unpublished CII, PB1 gene	Negative				Negative	Interpretation completed							Negative
VNAA0110	Ninh Binh	pangolins	Manis javanica	Sunda pangolin	12/18/2017	Unknown	VNAA0110.OST	oral swab	11/26/2018	Conventional PCR	Paramyxoviruses	Tong et al, PAR	Negative				Negative	Interpretation completed							Negative
VNAA0110	Ninh Binh	pangolins	Manis javanica	Sunda pangolin	12/18/2017	Unknown	VNAA0110.RST	rectal swab	11/7/2018	Conventional PCR	Coronaviruses	Modified Watanabe et al, RdRp gene	Negative				Negative	Interpretation completed							Negative
VNAA0110	Ninh Binh	pangolins	Manis javanica	Sunda pangolin	12/18/2017	Unknown	VNAA0110.RST	rectal swab	11/16/2018	Conventional PCR	Coronaviruses	Quan et al, RdRp gene	Negative				Negative	Interpretation completed							Negative
VNAA0110	Ninh Binh	pangolins	Manis javanica	Sunda pangolin	12/18/2017	Unknown	VNAA0110.RST	rectal swab	12/10/2018	Conventional PCR	Filoviruses	Unpublished, UCD	Negative				Negative	Interpretation completed							Negative
VNAA0110	Ninh Binh	pangolins	Manis javanica	Sunda pangolin	12/18/2017	Unknown	VNAA0110.RST	rectal swab	10/13/2018	Conventional PCR	Flaviviruses	Moureau et al, NS5 gene	Negative				Negative	Interpretation completed							Negative
VNAA0110	Ninh Binh	pangolins	Manis javanica	Sunda pangolin	12/18/2017	Unknown	VNAA0110.RST	rectal swab	11/24/2018	Conventional PCR	Influenzas	Anthony et al, M gene	Negative				Negative	Interpretation completed							Negative
VNAA0110	Ninh Binh	pangolins	Manis javanica	Sunda pangolin	12/18/2017	Unknown	VNAA0110.RST	rectal swab	12/12/2018	Conventional PCR	Influenzas	Liang unpublished CII, PB1 gene	Negative				Negative	Interpretation completed							Negative
VNAA0110	Ninh Binh	pangolins	Manis javanica	Sunda pangolin	12/18/2017	Unknown	VNAA0110.RST	rectal swab	11/26/2018	Conventional PCR	Paramyxoviruses	Tong et al, PAR	Negative				Negative	Interpretation completed							Negative
VNAA0110	Ninh Binh	pangolins	Manis javanica	Sunda Pangolin	12/18/2017	Unknown	VNAA0110.RST	rectal swab	8/13/2020	Real time PCR	Sarbeco viruses	Berlin, RdRp gene	Negative				Negative	Interpretation completed							Negative
VNAA0110	Ninh Binh	pangolins	Manis javanica	Sunda Pangolin	12/18/2017	Unknown	VNAA0110.RST	rectal swab	8/13/2020	Real time PCR	Sarbeco viruses	Berlin, E gene	Negative				Negative	Interpretation completed							Negative
VNAA0110	Ninh Binh	pangolins	Manis javanica	Sunda Pangolin	12/18/2017	Unknown	VNAA0110.OST	oral swab	8/13/2020	Real time PCR	Sarbeco viruses	Berlin, RdRp gene	Negative				Negative	Interpretation completed							Negative
VNAA0110	Ninh Binh	pangolins	Manis javanica	Sunda Pangolin	12/18/2017	Unknown	VNAA0110.OST	oral swab	8/13/2020	Real time PCR	Sarbeco viruses	Berlin, E gene	Negative				Negative	Interpretation completed							Negative
VNAA0111	Ninh Binh	pangolins	Manis javanica	Sunda pangolin	12/20/2017	Female	VNAA0111.OST	oral swab	11/7/2019	Conventional PCR	Coronaviruses	Modified Watanabe et al, RdRp gene	Negative				Negative	Interpretation completed							Negative
VNAA0111	Ninh Binh	pangolins	Manis javanica	Sunda pangolin	12/20/2017	Female	VNAA0111.OST	oral swab	11/13/2018	Conventional PCR	Coronaviruses	Quan et al, RdRp gene	Negative				Negative	Interpretation completed							Negative
VNAA0111	Ninh Binh	pangolins	Manis javanica	Sunda pangolin	12/20/2017	Female	VNAA0111.OST	oral swab	12/10/2018	Conventional PCR	Filoviruses	Unpublished, UCD	Negative				Negative	Interpretation completed							Negative
VNAA0111	Ninh Binh	pangolins	Manis javanica	Sunda pangolin	12/20/2017	Female	VNAA0111.OST	oral swab	10/13/2018	Conventional PCR	Flaviviruses	Moureau et al, NS5 gene	Negative				Negative	Interpretation completed							Negative
VNAA0111	Ninh Binh	pangolins	Manis javanica	Sunda pangolin	12/20/2017	Female	VNAA0111.OST	oral swab	10/24/2018	Conventional PCR	Influenzas	Anthony et al, M gene	Negative				Negative	Interpretation completed							Negative
VNAA0111	Ninh Binh	pangolins	Manis javanica	Sunda pangolin	12/20/2017	Female	VNAA0111.OST	oral swab	12/13/2018	Conventional PCR	Influenzas	Liang unpublished CII, PB1 gene	Negative				Negative	Interpretation completed							Negative
VNAA0111	Ninh Binh	pangolins	Manis javanica	Sunda pangolin	12/20/2017	Female	VNAA0111.OST	oral swab	6/24/2019	Conventional PCR	Paramyxoviruses	Tong et al, PAR	Negative				Negative	Interpretation completed							Negative
VNAA0111	Ninh Binh	pangolins	Manis javanica	Sunda pangolin	12/20/2017	Female	VNAA0111.RST	rectal swab	11/7/2019	Conventional PCR	Coronaviruses	Modified Watanabe et al, RdRp gene	Negative				Negative	Interpretation completed							Negative
VNAA0111	Ninh Binh	pangolins	Manis javanica	Sunda pangolin	12/20/2017	Female	VNAA0111.RST	rectal swab	11/13/2018	Conventional PCR	Coronaviruses	Quan et al, RdRp gene	Negative				Negative	Interpretation completed							Negative
VNAA0111	Ninh Binh	pangolins	Manis javanica	Sunda pangolin	12/20/2017	Female	VNAA0111.RST	rectal swab	12/10/2018	Conventional PCR	Filoviruses	Unpublished, UCD	Negative				Negative	Interpretation completed							Negative
VNAA0111	Ninh Binh	pangolins	Manis javanica	Sunda pangolin	12/20/2017	Female	VNAA0111.RST	rectal swab	10/13/2018	Conventional PCR	Flaviviruses	Moureau et al, NS5 gene	Negative				Negative	Interpretation completed							Negative
VNAA0111	Ninh Binh	pangolins	Manis javanica	Sunda pangolin	12/20/2017	Female	VNAA0111.RST	rectal swab	10/24/2018	Conventional PCR	Influenzas	Anthony et al, M gene	Negative				Negative	Interpretation completed							Negative
VNAA0111	Ninh Binh	pangolins	Manis javanica	Sunda pangolin	12/20/2017	Female	VNAA0111.RST	rectal swab	12/13/2018	Conventional PCR	Influenzas	Liang unpublished CII, PB1 gene	Negative				Negative	Interpretation completed							Negative
VNAA0111	Ninh Binh	pangolins	Manis javanica	Sunda pangolin	12/20/2017	Female	VNAA0111.RST	rectal swab	6/24/2019	Conventional PCR	Paramyxoviruses	Tong et al, PAR	Negative				Negative	Interpretation completed							Negative
VNAA0111	Ninh Binh	pangolins	Manis javanica	Sunda Pangolin	12/20/2017	Female	VNAA0111.RST	rectal swab	8/13/2020	Real time PCR	Sarbeco viruses	Berlin, RdRp gene	Negative				Negative	Interpretation completed							Negative
VNAA0111	Ninh Binh	pangolins	Manis javanica	Sunda Pangolin	12/20/2017	Female	VNAA0111.RST	rectal swab	8/13/2020	Real time PCR	Sarbeco viruses	Berlin, E gene	Negative				Negative	Interpretation completed							Negative
VNAA0111	Ninh Binh	pangolins	Manis javanica	Sunda Pangolin	12/20/2017	Female	VNAA0111.OST	oral swab	8/13/2020	Real time PCR	Sarbeco viruses	Berlin, RdRp gene	Negative				Negative	Interpretation completed							Negative
VNAA0111	Ninh Binh	pangolins	Manis javanica	Sunda Pangolin	12/20/2017	Female	VNAA0111.OST	oral swab	8/13/2020	Real time PCR	Sarbeco viruses	Berlin, E gene	Negative				Negative	Interpretation completed							Negative
VNAA0112	Ninh Binh	pangolins	Manis javanica	Sunda pangolin	12/20/2017	Male	VNAA0112.OST	oral swab	11/7/2019	Conventional PCR	Coronaviruses	Modified Watanabe et al, RdRp gene	Negative				Negative	Interpretation completed							Negative
VNAA0112	Ninh Binh	pangolins	Manis javanica	Sunda pangolin	12/20/2017	Male	VNAA0112.OST	oral swab	11/13/2018	Conventional PCR	Coronaviruses	Quan et al, RdRp gene	Negative				Negative	Interpretation completed							Negative
VNAA0112	Ninh Binh	pangolins	Manis javanica	Sunda pangolin	12/20/2017	Male	VNAA0112.OST	oral swab	12/10/2018	Conventional PCR	Filoviruses	Unpublished, UCD	Negative				Negative	Interpretation completed							Negative
VNAA0112	Ninh Binh	pangolins	Manis javanica	Sunda pangolin	12/20/2017	Male	VNAA0112.OST	oral swab	6/13/2019	Conventional PCR	Flaviviruses	Moureau et al, NS5 gene	Negative				Negative	Interpretation completed							Negative
VNAA0112	Ninh Binh	pangolins	Manis javanica	Sunda pangolin	12/20/2017	Male	VNAA0112.OST	oral swab	10/24/2018	Conventional PCR	Influenzas	Anthony et al, M gene	Negative				Negative	Interpretation completed							Negative
VNAA0112	Ninh Binh	pangolins	Manis javanica	Sunda pangolin	12/20/2017	Male	VNAA0112.OST	oral swab	12/13/2018	Conventional PCR	Influenzas	Liang unpublished CII, PB1 gene	Negative				Negative	Interpretation completed							Negative
VNAA0112	Ninh Binh	pangolins	Manis javanica	Sunda pangolin	12/20/2017	Male	VNAA0112.OST	oral swab	6/24/2019	Conventional PCR	Paramyxoviruses	Tong et al, PAR	Negative				Negative	Interpretation completed							Negative
VNAA0112	Ninh Binh	pangolins	Manis javanica	Sunda pangolin	12/20/2017	Male	VNAA0112.RST	rectal swab	11/7/2019	Conventional PCR	Coronaviruses	Modified Watanabe et al, RdRp gene	Negative				Negative	Interpretation completed							Negative
VNAA0112	Ninh Binh	pangolins	Manis javanica	Sunda pangolin	12/20/2017	Male	VNAA0112.RST	rectal swab	11/13/2018	Conventional PCR	Coronaviruses	Quan et al, RdRp gene	Negative				Negative	Interpretation completed							Negative
VNAA0112	Ninh Binh	pangolins	Manis javanica	Sunda pangolin	12/20/2017	Male	VNAA0112.RST	rectal swab	12/10/2018	Conventional PCR	Filoviruses	Unpublished, UCD	Negative				Negative	Interpretation completed							Negative
VNAA0112	Ninh Binh	pangolins	Manis javanica	Sunda pangolin	12/20/2017	Male	VNAA0112.RST	rectal swab	6/13/2019	Conventional PCR	Flaviviruses	Moureau et al, NS5 gene	Negative				Negative	Interpretation completed							Negative
VNAA0112	Ninh Binh	pangolins	Manis javanica	Sunda pangolin	12/20/2017	Male	VNAA0112.RST	rectal swab	10/24/2018	Conventional PCR	Influenzas	Anthony et al, M gene	Negative				Negative	Interpretation completed							Negative
VNAA0112	Ninh Binh	pangolins	Manis javanica	Sunda pangolin	12/20/2017	Male	VNAA0112.RST	rectal swab	12/13/2018	Conventional PCR	Influenzas	Liang unpublished CII, PB1 gene	Negative				Negative	Interpretation completed							Negative
VNAA0112	Ninh Binh	pangolins	Manis javanica	Sunda pangolin	12/20/2017	Male	VNAA0112.RST	rectal swab	6/24/2019	Conventional PCR	Paramyxoviruses	Tong et al, PAR	Negative				Negative	Interpretation completed							Negative
VNAA0112	Ninh Binh	pangolins	Manis javanica	Sunda Pangolin	12/20/2017	Male	VNAA0112.RST	rectal swab	8/13/2020	Real time PCR	Sarbeco viruses	Berlin, RdRp gene	Negative				Negative	Interpretation completed							Negative
VNAA0112	Ninh Binh	pangolins	Manis javanica	Sunda Pangolin	12/20/2017	Male	VNAA0112.RST	rectal swab	8/13/2020	Real time PCR	Sarbeco viruses	Berlin, E gene	Negative				Negative	Interpretation completed							Negative
VNAA0112	Ninh Binh	pangolins	Manis javanica	Sunda Pangolin	12/20/2017	Male	VNAA0112.OST	oral swab	8/13/2020	Real time PCR	Sarbeco viruses	Berlin, RdRp gene	Negative				Negative	Interpretation completed							Negative
VNAA0112	Ninh Binh	pangolins	Manis javanica	Sunda Pangolin	12/20/2017	Male	VNAA0112.OST	oral swab	8/13/2020	Real time PCR	Sarbeco viruses	Berlin, E gene	Negative				Negative	Interpretation completed							Negative
VNAA0113	Ninh Binh	pangolins	Manis javanica	Sunda pangolin	12/20/2017	Female	VNAA0113.OST1	oral swab	11/7/2019	Conventional PCR	Coronaviruses	Modified Watanabe et al, RdRp gene	Negative				Negative	Interpretation completed							Negative
VNAA0113	Ninh Binh	pangolins	Manis javanica	Sunda pangolin	12/20/2017	Female	VNAA0113.OST1	oral swab	11/13/2018	Conventional PCR	Coronaviruses	Quan et al, RdRp gene	Negative				Negative	Interpretation completed							Negative
VNAA0113	Ninh Binh	pangolins	Manis javanica	Sunda pangolin	12/20/2017	Female	VNAA0113.OST1	oral swab	12/10/2018	Conventional PCR	Filoviruses	Unpublished, UCD	Negative				Negative	Interpretation completed							Negative
VNAA0113	Ninh Binh	pangolins	Manis javanica	Sunda pangolin	12/20/2017	Female	VNAA0113.OST1	oral swab	6/13/2019	Conventional PCR	Flaviviruses	Moureau et al, NS5 gene	Negative				Negative	Interpretation completed							Negative
VNAA0113	Ninh Binh	pangolins	Manis javanica	Sunda pangolin	12/20/2017	Female	VNAA0113.OST1	oral swab	10/24/2018	Conventional PCR	Influenzas	Anthony et al, M gene	Negative				Negative	Interpretation completed							Negative
VNAA0113	Ninh Binh	pangolins	Manis javanica	Sunda pangolin	12/20/2017	Female	VNAA0113.OST1	oral swab	12/13/2018	Conventional PCR	Influenzas	Liang unpublished CII, PB1 gene	Negative				Negative	Interpretation completed							Negative
VNAA0113	Ninh Binh	pangolins	Manis javanica	Sunda pangolin	12/20/2017	Female	VNAA0113.OST1	oral swab	6/24/2019	Conventional PCR	Paramyxoviruses	Tong et al, PAR	Negative				Negative	Interpretation completed							Negative
VNAA0113	Ninh Binh	pangolins	Manis javanica	Sunda pangolin	12/20/2017	Female	VNAA0113.RST	rectal swab	6/10/2019	Conventional PCR	Coronaviruses	Modified Watanabe et al, RdRp gene	Negative				Negative	Interpretation completed							Negative
VNAA0113	Ninh Binh	pangolins	Manis javanica	Sunda pangolin	12/20/2017	Female	VNAA0113.RST	rectal swab	6/6/2019	Conventional PCR	Coronaviruses	Quan et al, RdRp gene	Negative				Negative	Interpretation completed							Negative
VNAA0113	Ninh Binh	pangolins	Manis javanica	Sunda pangolin	12/20/2017	Female	VNAA0113.RST	rectal swab	3/25/2019	Conventional PCR	Filoviruses	Unpublished, UCD	Negative				Negative	Interpretation completed							Negative
VNAA0113	Ninh Binh	pangolins	Manis javanica	Sunda pangolin	12/20/2017	Female	VNAA0113.RST	rectal swab	6/13/2019	Conventional PCR	Flaviviruses	Moureau et al, NS5 gene	Negative				Negative	Interpretation completed							Negative
VNAA0113	Ninh Binh	pangolins	Manis javanica	Sunda pangolin	12/20/2017	Female	VNAA0113.RST	rectal swab	6/11/2019	Conventional PCR	Influenzas	Anthony et al, M gene	Negative				Negative	Interpretation completed							Negative
VNAA0113	Ninh Binh	pangolins	Manis javanica	Sunda pangolin	12/20/2017	Female	VNAA0113.RST	rectal swab	6/11/2019	Conventional PCR	Influenzas	Liang unpublished CII, PB1 gene	Negative				Negative	Interpretation completed							Negative
VNAA0113	Ninh Binh	pangolins	Manis javanica	Sunda pangolin	12/20/2017	Female	VNAA0113.RST	rectal swab	6/24/2019	Conventional PCR	Paramyxoviruses	Tong et al, PAR	Negative				Negative	Interpretation completed							Negative
VNAA0113	Ninh Binh	pangolins	Manis javanica	Sunda Pangolin	12/20/2017	Female	VNAA0113.RST	rectal swab	8/13/2020	Real time PCR	Sarbeco viruses	Berlin, RdRp gene	Negative				Negative	Interpretation completed							Negative
VNAA0113	Ninh Binh	pangolins	Manis javanica	Sunda Pangolin	12/20/2017	Female	VNAA0113.RST	rectal swab	8/13/2020	Real time PCR	Sarbeco viruses	Berlin, E gene	Negative				Negative	Interpretation completed							Negative
VNAA0113	Ninh Binh	pangolins	Manis javanica	Sunda Pangolin	12/20/2017	Female	VNAA0113.OST1	oral swab	8/13/2020	Real time PCR	Sarbeco viruses	Berlin, RdRp gene	Negative				Negative	Interpretation completed							Negative
VNAA0113	Ninh Binh	pangolins	Manis javanica	Sunda Pangolin	12/20/2017	Female	VNAA0113.OST1	oral swab	8/13/2020	Real time PCR	Sarbeco viruses	Berlin, E gene	Negative				Negative	Interpretation completed							Negative
VNAA0114	Ninh Binh	pangolins	Manis javanica	Sunda pangolin	12/20/2017	Female	VNAA0114.OST	oral swab	6/10/2019	Conventional PCR	Coronaviruses	Modified Watanabe et al, RdRp gene	Negative				Negative	Interpretation completed							Negative
VNAA0114	Ninh Binh	pangolins	Manis javanica	Sunda pangolin	12/20/2017	Female	VNAA0114.OST	oral swab	6/6/2019	Conventional PCR	Coronaviruses	Quan et al, RdRp gene	Negative				Negative	Interpretation completed							Negative
VNAA0114	Ninh Binh	pangolins	Manis javanica	Sunda pangolin	12/20/2017	Female	VNAA0114.OST	oral swab	3/25/2019	Conventional PCR	Filoviruses	Unpublished, UCD	Negative				Negative	Interpretation completed							Negative
VNAA0114	Ninh Binh	pangolins	Manis javanica	Sunda pangolin	12/20/2017	Female	VNAA0114.OST	oral swab	6/13/2019	Conventional PCR	Flaviviruses	Moureau et al, NS5 gene	Negative				Negative	Interpretation completed							Negative
VNAA0114	Ninh Binh	pangolins	Manis javanica	Sunda pangolin	12/20/2017	Female	VNAA0114.OST	oral swab	6/11/2019	Conventional PCR	Influenzas	Anthony et al, M gene	Negative				Negative	Interpretation completed							Negative
VNAA0114	Ninh Binh	pangolins	Manis javanica	Sunda pangolin	12/20/2017	Female	VNAA0114.OST	oral swab	6/11/2019	Conventional PCR	Influenzas	Liang unpublished CII, PB1 gene	Negative				Negative	Interpretation completed							Negative
VNAA0114	Ninh Binh	pangolins	Manis javanica	Sunda pangolin	12/20/2017	Female	VNAA0114.OST	oral swab	6/24/2019	Conventional PCR	Paramyxoviruses	Tong et al, PAR	Negative				Negative	Interpretation completed							Negative
VNAA0114	Ninh Binh	pangolins	Manis javanica	Sunda pangolin	12/20/2017	Female	VNAA0114.RST	rectal swab	6/10/2019	Conventional PCR	Coronaviruses	Modified Watanabe et al, RdRp gene	Negative				Negative	Interpretation completed							Negative
VNAA0114	Ninh Binh	pangolins	Manis javanica	Sunda pangolin	12/20/2017	Female	VNAA0114.RST	rectal swab	6/6/2019	Conventional PCR	Coronaviruses	Quan et al, RdRp gene	Negative				Negative	Interpretation completed							Negative
VNAA0114	Ninh Binh	pangolins	Manis javanica	Sunda pangolin	12/20/2017	Female	VNAA0114.RST	rectal swab	3/25/2019	Conventional PCR	Filoviruses	Unpublished, UCD	Negative				Negative	Interpretation completed							Negative
VNAA0114	Ninh Binh	pangolins	Manis javanica	Sunda pangolin	12/20/2017	Female	VNAA0114.RST	rectal swab	6/13/2019	Conventional PCR	Flaviviruses	Moureau et al, NS5 gene	Negative				Negative	Interpretation completed							Negative
VNAA0114	Ninh Binh	pangolins	Manis javanica	Sunda pangolin	12/20/2017	Female	VNAA0114.RST	rectal swab	6/11/2019	Conventional PCR	Influenzas	Anthony et al, M gene	Negative				Negative	Interpretation completed							Negative
VNAA0114	Ninh Binh	pangolins	Manis javanica	Sunda pangolin	12/20/2017	Female	VNAA0114.RST	rectal swab	6/11/2019	Conventional PCR	Influenzas	Liang unpublished CII, PB1 gene	Negative				Negative	Interpretation completed							Negative
VNAA0114	Ninh Binh	pangolins	Manis javanica	Sunda pangolin	12/20/2017	Female	VNAA0114.RST	rectal swab	6/24/2019	Conventional PCR	Paramyxoviruses	Tong et al, PAR	Negative				Negative	Interpretation completed							Negative
VNAA0114	Ninh Binh	pangolins	Manis javanica	Sunda Pangolin	12/20/2017	Female	VNAA0114.RST	rectal swab	8/13/2020	Real time PCR	Sarbeco viruses	Berlin, RdRp gene	Negative				Negative	Interpretation completed							Negative
VNAA0114	Ninh Binh	pangolins	Manis javanica	Sunda Pangolin	12/20/2017	Female	VNAA0114.RST	rectal swab	8/13/2020	Real time PCR	Sarbeco viruses	Berlin, E gene	Negative				Negative	Interpretation completed							Negative
VNAA0114	Ninh Binh	pangolins	Manis javanica	Sunda Pangolin	12/20/2017	Female	VNAA0114.OST	oral swab	8/13/2020	Real time PCR	Sarbeco viruses	Berlin, RdRp gene	Negative				Negative	Interpretation completed							Negative
VNAA0114	Ninh Binh	pangolins	Manis javanica	Sunda Pangolin	12/20/2017	Female	VNAA0114.OST	oral swab	8/13/2020	Real time PCR	Sarbeco viruses	Berlin, E gene	Negative				Negative	Interpretation completed							Negative
VNAA0115	Ninh Binh	pangolins	Manis javanica	Sunda pangolin	12/20/2017	Female	VNAA0115.OST	oral swab	6/10/2019	Conventional PCR	Coronaviruses	Modified Watanabe et al, RdRp gene	Negative				Negative	Interpretation completed							Negative
VNAA0115	Ninh Binh	pangolins	Manis javanica	Sunda pangolin	12/20/2017	Female	VNAA0115.OST	oral swab	6/6/2019	Conventional PCR	Coronaviruses	Quan et al, RdRp gene	Negative				Negative	Interpretation completed							Negative
VNAA0115	Ninh Binh	pangolins	Manis javanica	Sunda pangolin	12/20/2017	Female	VNAA0115.OST	oral swab	3/25/2019	Conventional PCR	Filoviruses	Unpublished, UCD	Negative				Negative	Interpretation completed							Negative
VNAA0115	Ninh Binh	pangolins	Manis javanica	Sunda pangolin	12/20/2017	Female	VNAA0115.OST	oral swab	6/13/2019	Conventional PCR	Flaviviruses	Moureau et al, NS5 gene	Negative				Negative	Interpretation completed							Negative
VNAA0115	Ninh Binh	pangolins	Manis javanica	Sunda pangolin	12/20/2017	Female	VNAA0115.OST	oral swab	6/11/2019	Conventional PCR	Influenzas	Anthony et al, M gene	Negative				Negative	Interpretation completed							Negative
VNAA0115	Ninh Binh	pangolins	Manis javanica	Sunda pangolin	12/20/2017	Female	VNAA0115.OST	oral swab	6/11/2019	Conventional PCR	Influenzas	Liang unpublished CII, PB1 gene	Negative				Negative	Interpretation completed							Negative
VNAA0115	Ninh Binh	pangolins	Manis javanica	Sunda pangolin	12/20/2017	Female	VNAA0115.OST	oral swab	6/24/2019	Conventional PCR	Paramyxoviruses	Tong et al, PAR	Negative				Negative	Interpretation completed							Negative
VNAA0115	Ninh Binh	pangolins	Manis javanica	Sunda pangolin	12/20/2017	Female	VNAA0115.RST	rectal swab	6/10/2019	Conventional PCR	Coronaviruses	Modified Watanabe et al, RdRp gene	Negative				Negative	Interpretation completed							Negative
VNAA0115	Ninh Binh	pangolins	Manis javanica	Sunda pangolin	12/20/2017	Female	VNAA0115.RST	rectal swab	6/6/2019	Conventional PCR	Coronaviruses	Quan et al, RdRp gene	Negative				Negative	Interpretation completed							Negative
VNAA0115	Ninh Binh	pangolins	Manis javanica	Sunda pangolin	12/20/2017	Female	VNAA0115.RST	rectal swab	3/25/2019	Conventional PCR	Filoviruses	Unpublished, UCD	Negative				Negative	Interpretation completed							Negative
VNAA0115	Ninh Binh	pangolins	Manis javanica	Sunda pangolin	12/20/2017	Female	VNAA0115.RST	rectal swab	6/13/2019	Conventional PCR	Flaviviruses	Moureau et al, NS5 gene	Negative				Negative	Interpretation completed							Negative
VNAA0115	Ninh Binh	pangolins	Manis javanica	Sunda pangolin	12/20/2017	Female	VNAA0115.RST	rectal swab	6/11/2019	Conventional PCR	Influenzas	Anthony et al, M gene	Negative				Negative	Interpretation completed							Negative
VNAA0115	Ninh Binh	pangolins	Manis javanica	Sunda pangolin	12/20/2017	Female	VNAA0115.RST	rectal swab	6/11/2019	Conventional PCR	Influenzas	Liang unpublished CII, PB1 gene	Negative				Negative	Interpretation completed							Negative
VNAA0115	Ninh Binh	pangolins	Manis javanica	Sunda pangolin	12/20/2017	Female	VNAA0115.RST	rectal swab	6/24/2019	Conventional PCR	Paramyxoviruses	Tong et al, PAR	Negative				Negative	Interpretation completed							Negative
VNAA0115	Ninh Binh	pangolins	Manis javanica	Sunda Pangolin	12/20/2017	Female	VNAA0115.RST	rectal swab	8/13/2020	Real time PCR	Sarbeco viruses	Berlin, RdRp gene	Negative				Negative	Interpretation completed							Negative
VNAA0115	Ninh Binh	pangolins	Manis javanica	Sunda Pangolin	12/20/2017	Female	VNAA0115.RST	rectal swab	8/13/2020	Real time PCR	Sarbeco viruses	Berlin, E gene	Negative				Negative	Interpretation completed							Negative
VNAA0115	Ninh Binh	pangolins	Manis javanica	Sunda Pangolin	12/20/2017	Female	VNAA0115.OST	oral swab	8/13/2020	Real time PCR	Sarbeco viruses	Berlin, RdRp gene	Negative				Negative	Interpretation completed							Negative
VNAA0115	Ninh Binh	pangolins	Manis javanica	Sunda Pangolin	12/20/2017	Female	VNAA0115.OST	oral swab	8/13/2020	Real time PCR	Sarbeco viruses	Berlin, E gene	Negative				Negative	Interpretation completed							Negative
VNAA0116	Ninh Binh	pangolins	Manis javanica	Sunda pangolin	12/20/2017	Male	VNAA0116.OST	oral swab	6/10/2019	Conventional PCR	Coronaviruses	Modified Watanabe et al, RdRp gene	Negative				Negative	Interpretation completed							Negative
VNAA0116	Ninh Binh	pangolins	Manis javanica	Sunda pangolin	12/20/2017	Male	VNAA0116.OST	oral swab	6/6/2019	Conventional PCR	Coronaviruses	Quan et al, RdRp gene	Negative				Negative	Interpretation completed							Negative
VNAA0116	Ninh Binh	pangolins	Manis javanica	Sunda pangolin	12/20/2017	Male	VNAA0116.OST	oral swab	3/25/2019	Conventional PCR	Filoviruses	Unpublished, UCD	Negative				Negative	Interpretation completed							Negative
VNAA0116	Ninh Binh	pangolins	Manis javanica	Sunda pangolin	12/20/2017	Male	VNAA0116.OST	oral swab	6/13/2019	Conventional PCR	Flaviviruses	Moureau et al, NS5 gene	Negative				Negative	Interpretation completed							Negative
VNAA0116	Ninh Binh	pangolins	Manis javanica	Sunda pangolin	12/20/2017	Male	VNAA0116.OST	oral swab	6/11/2019	Conventional PCR	Influenzas	Anthony et al, M gene	Negative				Negative	Interpretation completed							Negative
VNAA0116	Ninh Binh	pangolins	Manis javanica	Sunda pangolin	12/20/2017	Male	VNAA0116.OST	oral swab	6/11/2019	Conventional PCR	Influenzas	Liang unpublished CII, PB1 gene	Negative				Negative	Interpretation completed							Negative
VNAA0116	Ninh Binh	pangolins	Manis javanica	Sunda pangolin	12/20/2017	Male	VNAA0116.OST	oral swab	6/24/2019	Conventional PCR	Paramyxoviruses	Tong et al, PAR	Negative				Negative	Interpretation completed							Negative
VNAA0116	Ninh Binh	pangolins	Manis javanica	Sunda pangolin	12/20/2017	Male	VNAA0116.RST	rectal swab	6/10/2019	Conventional PCR	Coronaviruses	Modified Watanabe et al, RdRp gene	Negative				Negative	Interpretation completed							Negative
VNAA0116	Ninh Binh	pangolins	Manis javanica	Sunda pangolin	12/20/2017	Male	VNAA0116.RST	rectal swab	6/6/2019	Conventional PCR	Coronaviruses	Quan et al, RdRp gene	Negative				Negative	Interpretation completed							Negative
VNAA0116	Ninh Binh	pangolins	Manis javanica	Sunda pangolin	12/20/2017	Male	VNAA0116.RST	rectal swab	3/25/2019	Conventional PCR	Filoviruses	Unpublished, UCD	Negative				Negative	Interpretation completed							Negative
VNAA0116	Ninh Binh	pangolins	Manis javanica	Sunda pangolin	12/20/2017	Male	VNAA0116.RST	rectal swab	6/13/2019	Conventional PCR	Flaviviruses	Moureau et al, NS5 gene	Negative				Negative	Interpretation completed							Negative
VNAA0116	Ninh Binh	pangolins	Manis javanica	Sunda pangolin	12/20/2017	Male	VNAA0116.RST	rectal swab	6/11/2019	Conventional PCR	Influenzas	Anthony et al, M gene	Negative				Negative	Interpretation completed							Negative
VNAA0116	Ninh Binh	pangolins	Manis javanica	Sunda pangolin	12/20/2017	Male	VNAA0116.RST	rectal swab	6/11/2019	Conventional PCR	Influenzas	Liang unpublished CII, PB1 gene	Negative				Negative	Interpretation completed							Negative
VNAA0116	Ninh Binh	pangolins	Manis javanica	Sunda pangolin	12/20/2017	Male	VNAA0116.RST	rectal swab	6/24/2019	Conventional PCR	Paramyxoviruses	Tong et al, PAR	Negative				Negative	Interpretation completed							Negative
VNAA0116	Ninh Binh	pangolins	Manis javanica	Sunda Pangolin	12/20/2017	Male	VNAA0116.RST	rectal swab	8/13/2020	Real time PCR	Sarbeco viruses	Berlin, RdRp gene	Negative				Negative	Interpretation completed							Negative
VNAA0116	Ninh Binh	pangolins	Manis javanica	Sunda Pangolin	12/20/2017	Male	VNAA0116.RST	rectal swab	8/13/2020	Real time PCR	Sarbeco viruses	Berlin, E gene	Negative				Negative	Interpretation completed							Negative
VNAA0116	Ninh Binh	pangolins	Manis javanica	Sunda Pangolin	12/20/2017	Male	VNAA0116.OST	oral swab	8/13/2020	Real time PCR	Sarbeco viruses	Berlin, RdRp gene	Negative				Negative	Interpretation completed							Negative
VNAA0116	Ninh Binh	pangolins	Manis javanica	Sunda Pangolin	12/20/2017	Male	VNAA0116.OST	oral swab	8/13/2020	Real time PCR	Sarbeco viruses	Berlin, E gene	Negative				Negative	Interpretation completed							Negative
VNAA0117	Ninh Binh	pangolins	Manis javanica	Sunda pangolin	12/20/2017	Female	VNAA0117.OST	oral swab	6/10/2019	Conventional PCR	Coronaviruses	Modified Watanabe et al, RdRp gene	Negative				Negative	Interpretation completed							Negative
VNAA0117	Ninh Binh	pangolins	Manis javanica	Sunda pangolin	12/20/2017	Female	VNAA0117.OST	oral swab	6/6/2019	Conventional PCR	Coronaviruses	Quan et al, RdRp gene	Negative				Negative	Interpretation completed							Negative
VNAA0117	Ninh Binh	pangolins	Manis javanica	Sunda pangolin	12/20/2017	Female	VNAA0117.OST	oral swab	3/25/2019	Conventional PCR	Filoviruses	Unpublished, UCD	Negative				Negative	Interpretation completed							Negative
VNAA0117	Ninh Binh	pangolins	Manis javanica	Sunda pangolin	12/20/2017	Female	VNAA0117.OST	oral swab	6/13/2019	Conventional PCR	Flaviviruses	Moureau et al, NS5 gene	Negative				Negative	Interpretation completed							Negative
VNAA0117	Ninh Binh	pangolins	Manis javanica	Sunda pangolin	12/20/2017	Female	VNAA0117.OST	oral swab	6/11/2019	Conventional PCR	Influenzas	Anthony et al, M gene	Negative				Negative	Interpretation completed							Negative
VNAA0117	Ninh Binh	pangolins	Manis javanica	Sunda pangolin	12/20/2017	Female	VNAA0117.OST	oral swab	6/11/2019	Conventional PCR	Influenzas	Liang unpublished CII, PB1 gene	Negative				Negative	Interpretation completed							Negative
VNAA0117	Ninh Binh	pangolins	Manis javanica	Sunda pangolin	12/20/2017	Female	VNAA0117.OST	oral swab	6/24/2019	Conventional PCR	Paramyxoviruses	Tong et al, PAR	Negative				Negative	Interpretation completed							Negative
VNAA0117	Ninh Binh	pangolins	Manis javanica	Sunda pangolin	12/20/2017	Female	VNAA0117.RST	rectal swab	6/10/2019	Conventional PCR	Coronaviruses	Modified Watanabe et al, RdRp gene	Negative				Negative	Interpretation completed							Negative
VNAA0117	Ninh Binh	pangolins	Manis javanica	Sunda pangolin	12/20/2017	Female	VNAA0117.RST	rectal swab	6/6/2019	Conventional PCR	Coronaviruses	Quan et al, RdRp gene	Negative				Negative	Interpretation completed							Negative
VNAA0117	Ninh Binh	pangolins	Manis javanica	Sunda pangolin	12/20/2017	Female	VNAA0117.RST	rectal swab	3/25/2019	Conventional PCR	Filoviruses	Unpublished, UCD	Negative				Negative	Interpretation completed							Negative
VNAA0117	Ninh Binh	pangolins	Manis javanica	Sunda pangolin	12/20/2017	Female	VNAA0117.RST	rectal swab	6/13/2019	Conventional PCR	Flaviviruses	Moureau et al, NS5 gene	Negative				Negative	Interpretation completed							Negative
VNAA0117	Ninh Binh	pangolins	Manis javanica	Sunda pangolin	12/20/2017	Female	VNAA0117.RST	rectal swab	6/11/2019	Conventional PCR	Influenzas	Anthony et al, M gene	Negative				Negative	Interpretation completed							Negative
VNAA0117	Ninh Binh	pangolins	Manis javanica	Sunda pangolin	12/20/2017	Female	VNAA0117.RST	rectal swab	6/11/2019	Conventional PCR	Influenzas	Liang unpublished CII, PB1 gene	Negative				Negative	Interpretation completed							Negative
VNAA0117	Ninh Binh	pangolins	Manis javanica	Sunda pangolin	12/20/2017	Female	VNAA0117.RST	rectal swab	6/24/2019	Conventional PCR	Paramyxoviruses	Tong et al, PAR	Negative				Negative	Interpretation completed							Negative
VNAA0117	Ninh Binh	pangolins	Manis javanica	Sunda Pangolin	12/20/2017	Female	VNAA0117.RST	rectal swab	8/13/2020	Real time PCR	Sarbeco viruses	Berlin, RdRp gene	Negative				Negative	Interpretation completed							Negative
VNAA0117	Ninh Binh	pangolins	Manis javanica	Sunda Pangolin	12/20/2017	Female	VNAA0117.RST	rectal swab	8/13/2020	Real time PCR	Sarbeco viruses	Berlin, E gene	Negative				Negative	Interpretation completed							Negative
VNAA0117	Ninh Binh	pangolins	Manis javanica	Sunda Pangolin	12/20/2017	Female	VNAA0117.OST	oral swab	8/13/2020	Real time PCR	Sarbeco viruses	Berlin, RdRp gene	Negative				Negative	Interpretation completed							Negative
VNAA0117	Ninh Binh	pangolins	Manis javanica	Sunda Pangolin	12/20/2017	Female	VNAA0117.OST	oral swab	8/13/2020	Real time PCR	Sarbeco viruses	Berlin, E gene	Negative				Negative	Interpretation completed							Negative
VNAA0118	Ninh Binh	pangolins	Manis javanica	Sunda pangolin	12/19/2017	Male	VNAA0118.OST	oral swab	6/10/2019	Conventional PCR	Coronaviruses	Modified Watanabe et al, RdRp gene	Negative				Negative	Interpretation completed							Negative
VNAA0118	Ninh Binh	pangolins	Manis javanica	Sunda pangolin	12/19/2017	Male	VNAA0118.OST	oral swab	6/6/2019	Conventional PCR	Coronaviruses	Quan et al, RdRp gene	Negative				Negative	Interpretation completed							Negative
VNAA0118	Ninh Binh	pangolins	Manis javanica	Sunda pangolin	12/19/2017	Male	VNAA0118.OST	oral swab	3/25/2019	Conventional PCR	Filoviruses	Unpublished, UCD	Negative				Negative	Interpretation completed							Negative
VNAA0118	Ninh Binh	pangolins	Manis javanica	Sunda pangolin	12/19/2017	Male	VNAA0118.OST	oral swab	6/13/2019	Conventional PCR	Flaviviruses	Moureau et al, NS5 gene	Negative				Negative	Interpretation completed							Negative
VNAA0118	Ninh Binh	pangolins	Manis javanica	Sunda pangolin	12/19/2017	Male	VNAA0118.OST	oral swab	6/11/2019	Conventional PCR	Influenzas	Anthony et al, M gene	Negative				Negative	Interpretation completed							Negative
VNAA0118	Ninh Binh	pangolins	Manis javanica	Sunda pangolin	12/19/2017	Male	VNAA0118.OST	oral swab	6/11/2019	Conventional PCR	Influenzas	Liang unpublished CII, PB1 gene	Negative				Negative	Interpretation completed							Negative
VNAA0118	Ninh Binh	pangolins	Manis javanica	Sunda pangolin	12/19/2017	Male	VNAA0118.OST	oral swab	6/24/2019	Conventional PCR	Paramyxoviruses	Tong et al, PAR	Negative				Negative	Interpretation completed							Negative
VNAA0118	Ninh Binh	pangolins	Manis javanica	Sunda pangolin	12/19/2017	Male	VNAA0118.RST	rectal swab	6/10/2019	Conventional PCR	Coronaviruses	Modified Watanabe et al, RdRp gene	Negative				Negative	Interpretation completed							Negative
VNAA0118	Ninh Binh	pangolins	Manis javanica	Sunda pangolin	12/19/2017	Male	VNAA0118.RST	rectal swab	6/6/2019	Conventional PCR	Coronaviruses	Quan et al, RdRp gene	Negative				Negative	Interpretation completed							Negative
VNAA0118	Ninh Binh	pangolins	Manis javanica	Sunda pangolin	12/19/2017	Male	VNAA0118.RST	rectal swab	3/25/2019	Conventional PCR	Filoviruses	Unpublished, UCD	Negative				Negative	Interpretation completed							Negative
VNAA0118	Ninh Binh	pangolins	Manis javanica	Sunda pangolin	12/19/2017	Male	VNAA0118.RST	rectal swab	6/13/2019	Conventional PCR	Flaviviruses	Moureau et al, NS5 gene	Negative				Negative	Interpretation completed							Negative
VNAA0118	Ninh Binh	pangolins	Manis javanica	Sunda pangolin	12/19/2017	Male	VNAA0118.RST	rectal swab	6/11/2019	Conventional PCR	Influenzas	Anthony et al, M gene	Negative				Negative	Interpretation completed							Negative
VNAA0118	Ninh Binh	pangolins	Manis javanica	Sunda pangolin	12/19/2017	Male	VNAA0118.RST	rectal swab	6/11/2019	Conventional PCR	Influenzas	Liang unpublished CII, PB1 gene	Negative				Negative	Interpretation completed							Negative
VNAA0118	Ninh Binh	pangolins	Manis javanica	Sunda pangolin	12/19/2017	Male	VNAA0118.RST	rectal swab	6/24/2019	Conventional PCR	Paramyxoviruses	Tong et al, PAR	Negative				Negative	Interpretation completed							Negative
VNAA0118	Ninh Binh	pangolins	Manis javanica	Sunda Pangolin	12/19/2017	Male	VNAA0118.RST	rectal swab	8/13/2020	Real time PCR	Sarbeco viruses	Berlin, RdRp gene	Negative				Negative	Interpretation completed							Negative
VNAA0118	Ninh Binh	pangolins	Manis javanica	Sunda Pangolin	12/19/2017	Male	VNAA0118.RST	rectal swab	8/13/2020	Real time PCR	Sarbeco viruses	Berlin, E gene	Negative				Negative	Interpretation completed							Negative
VNAA0118	Ninh Binh	pangolins	Manis javanica	Sunda Pangolin	12/19/2017	Male	VNAA0118.OST	oral swab	8/13/2020	Real time PCR	Sarbeco viruses	Berlin, RdRp gene	Negative				Negative	Interpretation completed							Negative
VNAA0118	Ninh Binh	pangolins	Manis javanica	Sunda Pangolin	12/19/2017	Male	VNAA0118.OST	oral swab	8/13/2020	Real time PCR	Sarbeco viruses	Berlin, E gene	Negative				Negative	Interpretation completed							Negative
VNAA0119	Ninh Binh	pangolins	Manis javanica	Sunda pangolin	12/21/2017	Male	VNAA0119.OST	oral swab	6/10/2019	Conventional PCR	Coronaviruses	Modified Watanabe et al, RdRp gene	Negative				Negative	Interpretation completed							Negative
VNAA0119	Ninh Binh	pangolins	Manis javanica	Sunda pangolin	12/21/2017	Male	VNAA0119.OST	oral swab	6/6/2019	Conventional PCR	Coronaviruses	Quan et al, RdRp gene	Negative				Negative	Interpretation completed							Negative
VNAA0119	Ninh Binh	pangolins	Manis javanica	Sunda pangolin	12/21/2017	Male	VNAA0119.OST	oral swab	3/25/2019	Conventional PCR	Filoviruses	Unpublished, UCD	Negative				Negative	Interpretation completed							Negative
VNAA0119	Ninh Binh	pangolins	Manis javanica	Sunda pangolin	12/21/2017	Male	VNAA0119.OST	oral swab	6/13/2019	Conventional PCR	Flaviviruses	Moureau et al, NS5 gene	Negative				Negative	Interpretation completed							Negative
VNAA0119	Ninh Binh	pangolins	Manis javanica	Sunda pangolin	12/21/2017	Male	VNAA0119.OST	oral swab	6/11/2019	Conventional PCR	Influenzas	Anthony et al, M gene	Negative				Negative	Interpretation completed							Negative
VNAA0119	Ninh Binh	pangolins	Manis javanica	Sunda pangolin	12/21/2017	Male	VNAA0119.OST	oral swab	6/11/2019	Conventional PCR	Influenzas	Liang unpublished CII, PB1 gene	Negative				Negative	Interpretation completed							Negative
VNAA0119	Ninh Binh	pangolins	Manis javanica	Sunda pangolin	12/21/2017	Male	VNAA0119.OST	oral swab	6/24/2019	Conventional PCR	Paramyxoviruses	Tong et al, PAR	Negative				Negative	Interpretation completed							Negative
VNAA0119	Ninh Binh	pangolins	Manis javanica	Sunda pangolin	12/21/2017	Male	VNAA0119.RST	rectal swab	6/10/2019	Conventional PCR	Coronaviruses	Modified Watanabe et al, RdRp gene	Negative				Negative	Interpretation completed							Negative
[truncated: 4,224 more rows]
